# Supplementary material for: Power provides protection: Genetic robustness in yeast depends on the capacity to generate energy
Source: PLoS Genet. 2017 May 11;13(5):e1006768. doi: 10.1371/journal.pgen.1006768 (PMC5444853; doi:10.1371/journal.pgen.1006768)
Supplement: S1 Table — (XLSX) [file pgen.1006768.s001.xlsx]

## Sheet: fig1
EMS_dose	0	5	10	20	30		2	40		Counts from FOA plates (CFU/ml) for each strain after treatment with different doses of EMS
L_1374	100	2200	8800	18400	30200		200	49300
DBVPG1106	300	5000	6600	20400	35200		1600			red values are counts of some strains in 2 EMS and 40 EMS. Because data is incomplete, these doses of EMS were excluded from fig. 1A and statistical analysis but were incorporated in fig.1 B
DBVPG1373	0	1800	7600	19800	40400			65400
YJM875	550	6600	13000	19000	48000		1250	71000
YJM978	200	2400	11600	19400	57200			67400
YJM981	50	3400	12600	29600	32800			53300
DBVPG6765	150	3800	19600	26800	50800		400	79200
BC187	350	2600	12800	21800	43600
273614N	250	5000	13400	17000	41600
YPS128	550	3400	6600	18600	48400		750	73200
Y12	100	4400	5800	15200	44800		1000	58400
UWOPS87_2421	200	4400	5400	16000	46000
UWOPS05_227_2	0	4200	7600	22200	39600			56400
UWOPS05_217_3	400	3200	9000	14800	32400		900
Y55	350	4600	13200	21200	53600		1100	58400

## Sheet: fig2
CFU- colonies per ml of culture;								parameters used in figures 2 and for GO term searches (fig 3)
normalized- CFU divided by the average CFU (from both MAT variants)								LD50- lethal dose 50
of a given strain not at EMS dose 0
Strain	MAT	EMS_dose_[ul/ml]	CFU	normalized				Strain	LD50
L_1528	a	0	5.21333e+07	0.989873				L_1374	14.266
L_1528	a	2	4.71333e+07	0.894937				DBVPG1106	18.3218
L_1528	a	5	47000000	0.892405				DBVPG1373	21.1532
L_1528	a	10	46400000	0.881013				YJM975	17.8372
L_1528	a	15	38100000	0.723418				YJM978	13.5535
L_1528	a	20	2.58667e+07	0.491139				YJM981	15.2408
L_1528	a	25	16600000	0.31519				DBVPG6765	21.373
L_1528	a	30	14750000	0.280063				BC187	17.5182
L_1528	a	40	6750000	0.128165				273614N	23.59
L_1528	a	60	110000	0.00208861				YPS128	13.9889
L_1374	a	0	1.19067e+08	0.838891				Y12	21.7363
L_1374	a	2	1.30933e+08	0.922499				UWOPS87_2421	17.0838
L_1374	a	5	100200000	0.705965				UWOPS05_227_2	11.8314
L_1374	a	10	100600000	0.708783				UWOPS05_217_3	18.7418
L_1374	a	15	63000000	0.44387				Y55	25.5546
L_1374	a	20	68800000	0.484735
L_1374	a	25	48800000	0.343823
L_1374	a	30	64500000	0.454439
L_1374	a	40	1.08667e+07	0.0765618
L_1374	a	60	1000	7.04556e-06
DBVPG1106	a	0	88000000	1.09091
DBVPG1106	a	2	7.09167e+07	0.879132
DBVPG1106	a	5	71750000	0.889463
DBVPG1106	a	10	47050000	0.583264
DBVPG1106	a	15	52000000	0.644628
DBVPG1106	a	20	47000000	0.582645
DBVPG1106	a	25	3.83333e+07	0.475206
DBVPG1106	a	30	1.30833e+07	0.16219
DBVPG1106	a	40	11735000	0.145475
DBVPG1106	a	60	3000	3.71901e-05
DBVPG1373	a	0	1.13467e+08	1.10305
DBVPG1373	a	2	105600000	1.02657
DBVPG1373	a	5	92000000	0.894362
DBVPG1373	a	10	82800000	0.804925
DBVPG1373	a	15	86400000	0.839922
DBVPG1373	a	20	78200000	0.760207
DBVPG1373	a	25	65200000	0.63383
DBVPG1373	a	30	43800000	0.425794
DBVPG1373	a	40	1.20167e+07	0.116818
DBVPG1373	a	60	3166.67	3.07842e-05
YJM975	a	0	9.71333e+07	0.94
YJM975	a	2	9.89333e+07	0.957419
YJM975	a	5	9.52667e+07	0.921935
YJM975	a	10	85800000	0.830323
YJM975	a	15	48200000	0.466452
YJM975	a	20	42200000	0.408387
YJM975	a	25	28100000	0.271935
YJM975	a	30	2.41333e+07	0.233548
YJM975	a	40	9400000	0.0909677
YJM975	a	60	168333	0.00162903
YJM978	a	0	7.06667e+07	0.883333
YJM978	a	2	56000000	0.7
YJM978	a	5	4.53333e+07	0.566667
YJM978	a	10	37600000	0.47
YJM978	a	15	28000000	0.35
YJM978	a	20	22400000	0.28
YJM978	a	25	11600000	0.145
YJM978	a	30	24800000	0.31
YJM978	a	40	20000000	0.25
YJM978	a	60	400	5e-06
YJM981	a	0	6.53333e+07	0.962672
YJM981	a	2	4.53333e+07	0.667976
YJM981	a	5	4.13333e+07	0.609037
YJM981	a	10	4.13333e+07	0.609037
YJM981	a	15	3.86667e+07	0.569745
YJM981	a	20	28000000	0.412574
YJM981	a	25	24800000	0.365422
YJM981	a	30	24000000	0.353635
YJM981	a	40	20000000	0.294695
YJM981	a	60	666.667	9.82318e-06
DBVPG6765	a	0	2.93333e+07	0.916667
DBVPG6765	a	2	26400000	0.825
DBVPG6765	a	5	2.33333e+07	0.729167
DBVPG6765	a	10	21600000	0.675
DBVPG6765	a	15	2.01333e+07	0.629167
DBVPG6765	a	20	12800000	0.4
DBVPG6765	a	25	1.28667e+07	0.402083
DBVPG6765	a	30	1.04667e+07	0.327083
DBVPG6765	a	40	8000000	0.25
DBVPG6765	a	60	7333.33	0.000229167
BC187	a	0	1.21333e+08	1.01111
BC187	a	2	1.14667e+08	0.955556
BC187	a	5	7.33333e+07	0.611111
BC187	a	10	7.46667e+07	0.622222
BC187	a	15	61600000	0.513333
BC187	a	20	48000000	0.4
BC187	a	25	34400000	0.286667
BC187	a	30	3.30667e+07	0.275556
BC187	a	40	2.02667e+07	0.168889
BC187	a	60	450000	0.00375
273614N	a	0	27200000	0.933638
273614N	a	2	2.55667e+07	0.877574
273614N	a	5	28300000	0.971396
273614N	a	10	28400000	0.974828
273614N	a	15	22000000	0.755149
273614N	a	20	2.39333e+07	0.82151
273614N	a	25	2.06667e+07	0.709382
273614N	a	30	1.24667e+07	0.427918
273614N	a	40	7228000	0.248101
273614N	a	60	86600	0.00297254
YPS606	a	0	173600000	1.46128
YPS606	a	2	177600000	1.49495
YPS606	a	5	158000000	1.32997
YPS606	a	10	1.62667e+08	1.36925
YPS606	a	15	104000000	0.875421
YPS606	a	20	9.73333e+07	0.819304
YPS606	a	25	44800000	0.377104
YPS606	a	30	28000000	0.23569
YPS606	a	40	7600000	0.0639731
YPS606	a	60	388000	0.00326599
YPS128	a	0	105200000	0.737728
YPS128	a	2	1.09867e+08	0.770453
YPS128	a	5	115400000	0.809257
YPS128	a	10	87200000	0.611501
YPS128	a	15	74000000	0.518934
YPS128	a	20	49000000	0.343619
YPS128	a	25	24600000	0.172511
YPS128	a	30	13200000	0.0925666
YPS128	a	40	3200000	0.0224404
YPS128	a	60	1666.67	1.16877e-05
Y12	a	0	92800000	0.67052
Y12	a	2	89600000	0.647399
Y12	a	5	90400000	0.653179
Y12	a	10	87200000	0.630058
Y12	a	15	53600000	0.387283
Y12	a	20	62400000	0.450867
Y12	a	25	57600000	0.416185
Y12	a	30	40400000	0.291908
Y12	a	40	41200000	0.297688
Y12	a	60	102000	0.000736994
UWOPS87_2421	a	0	78850000	1.01513
UWOPS87_2421	a	2	72300000	0.930801
UWOPS87_2421	a	5	66200000	0.852269
UWOPS87_2421	a	10	61350000	0.789829
UWOPS87_2421	a	15	49000000	0.630834
UWOPS87_2421	a	20	24500000	0.315417
UWOPS87_2421	a	25	20000000	0.257483
UWOPS87_2421	a	30	14800000	0.190537
UWOPS87_2421	a	40	8008000	0.103096
UWOPS87_2421	a	60	520000	0.00669456
UWOPS05_227_2	a	0	102400000	0.91921
UWOPS05_227_2	a	2	90800000	0.815081
UWOPS05_227_2	a	5	67600000	0.606822
UWOPS05_227_2	a	10	87000000	0.780969
UWOPS05_227_2	a	15	40200000	0.360862
UWOPS05_227_2	a	20	32200000	0.289048
UWOPS05_227_2	a	25	26500000	0.237882
UWOPS05_227_2	a	30	23300000	0.209156
UWOPS05_227_2	a	40	1.04167e+07	0.0935069
UWOPS05_227_2	a	60	2000	1.79533e-05
UWOPS05_217_3	a	0	86400000	1.02857
UWOPS05_217_3	a	2	76800000	0.914286
UWOPS05_217_3	a	5	75200000	0.895238
UWOPS05_217_3	a	10	50400000	0.6
UWOPS05_217_3	a	15	46400000	0.552381
UWOPS05_217_3	a	20	37600000	0.447619
UWOPS05_217_3	a	25	44400000	0.528571
UWOPS05_217_3	a	30	35600000	0.42381
UWOPS05_217_3	a	40	6800000	0.0809524
UWOPS05_217_3	a	60	2000	2.38095e-05
Y55	a	0	9.06667e+07	0.978417
Y55	a	2	85200000	0.919424
Y55	a	5	7.85333e+07	0.847482
Y55	a	10	72800000	0.785612
Y55	a	15	7.26667e+07	0.784173
Y55	a	20	69200000	0.746763
Y55	a	25	38000000	0.410072
Y55	a	30	2.34667e+07	0.253237
Y55	a	40	17950000	0.193705
Y55	a	60	11000	0.000118705
L_1528	α	0	53200000	1.01013
L_1528	α	2	50400000	0.956962
L_1528	α	5	4.83333e+07	0.917722
L_1528	α	10	35800000	0.679747
L_1528	α	15	28100000	0.533544
L_1528	α	20	32600000	0.618987
L_1528	α	25	25550000	0.485127
L_1528	α	30	14000000	0.265823
L_1528	α	40	9500000	0.18038
L_1528	α	60	1666.67	3.16456e-05
L_1374	α	0	164800000	1.16111
L_1374	α	2	1.69867e+08	1.19681
L_1374	α	5	96800000	0.68201
L_1374	α	10	75200000	0.529826
L_1374	α	15	49600000	0.34946
L_1374	α	20	74200000	0.522781
L_1374	α	25	4.77333e+07	0.336308
L_1374	α	30	38900000	0.274072
L_1374	α	40	13000000	0.0915923
L_1374	α	60	3833.33	2.7008e-05
DBVPG1106	α	0	7.33333e+07	0.909091
DBVPG1106	α	2	6.99333e+07	0.866942
DBVPG1106	α	5	7.00667e+07	0.868595
DBVPG1106	α	10	45200000	0.560331
DBVPG1106	α	15	39600000	0.490909
DBVPG1106	α	20	40000000	0.495868
DBVPG1106	α	25	32800000	0.406612
DBVPG1106	α	30	22200000	0.275207
DBVPG1106	α	40	8550000	0.105992
DBVPG1106	α	60	8000	9.91736e-05
DBVPG1373	α	0	9.22667e+07	0.896954
DBVPG1373	α	2	76000000	0.73882
DBVPG1373	α	5	5.70667e+07	0.554763
DBVPG1373	α	10	65000000	0.631886
DBVPG1373	α	15	4.45333e+07	0.432923
DBVPG1373	α	20	29400000	0.285807
DBVPG1373	α	25	11800000	0.114712
DBVPG1373	α	30	7900000	0.0767984
DBVPG1373	α	40	666667	0.00648088
DBVPG1373	α	60	242667	0.00235904
YJM975	α	0	1.09533e+08	1.06
YJM975	α	2	9.45333e+07	0.914839
YJM975	α	5	91000000	0.880645
YJM975	α	10	7.98667e+07	0.772903
YJM975	α	15	5.89333e+07	0.570323
YJM975	α	20	48800000	0.472258
YJM975	α	25	29900000	0.289355
YJM975	α	30	32800000	0.317419
YJM975	α	40	7800000	0.0754839
YJM975	α	60	7483.33	7.24194e-05
YJM978	α	0	8.93333e+07	1.11667
YJM978	α	2	76000000	0.95
YJM978	α	5	7.46667e+07	0.933333
YJM978	α	10	5.06667e+07	0.633333
YJM978	α	15	52000000	0.65
YJM978	α	20	36000000	0.45
YJM978	α	25	32000000	0.4
YJM978	α	30	17600000	0.22
YJM978	α	40	16000000	0.2
YJM978	α	60	500	6.25e-06
YJM981	α	0	70400000	1.03733
YJM981	α	2	71200000	1.04912
YJM981	α	5	58400000	0.860511
YJM981	α	10	40800000	0.601179
YJM981	α	15	28000000	0.412574
YJM981	α	20	26400000	0.388998
YJM981	α	25	20000000	0.294695
YJM981	α	30	24800000	0.365422
YJM981	α	40	14600000	0.215128
YJM981	α	60	4000	5.89391e-05
DBVPG6765	α	0	3.46667e+07	1.08333
DBVPG6765	α	2	3.33333e+07	1.04167
DBVPG6765	α	5	2.93333e+07	0.916667
DBVPG6765	α	10	28000000	0.875
DBVPG6765	α	15	20000000	0.625
DBVPG6765	α	20	16800000	0.525
DBVPG6765	α	25	1.49333e+07	0.466667
DBVPG6765	α	30	13600000	0.425
DBVPG6765	α	40	6.66667e+06	0.208333
DBVPG6765	α	60	1333.33	4.16667e-05
BC187	α	0	1.18667e+08	0.988889
BC187	α	2	1.14667e+08	0.955556
BC187	α	5	1.17333e+08	0.977778
BC187	α	10	97600000	0.813333
BC187	α	15	64800000	0.54
BC187	α	20	59200000	0.493333
BC187	α	25	59200000	0.493333
BC187	α	30	28800000	0.24
BC187	α	40	13200000	0.11
BC187	α	60	8000	6.66667e-05
273614N	α	0	3.10667e+07	1.06636
273614N	α	2	2.46667e+07	0.846682
273614N	α	5	15000000	0.514874
273614N	α	10	19000000	0.652174
273614N	α	15	17000000	0.583524
273614N	α	20	6400000	0.21968
273614N	α	25	7300000	0.250572
273614N	α	30	2400000	0.0823799
273614N	α	40	100000	0.00343249
273614N	α	60	500	1.71625e-05
YPS606	α	0	64000000	0.538721
YPS606	α	2	61600000	0.518519
YPS606	α	5	64000000	0.538721
YPS606	α	10	50400000	0.424242
YPS606	α	15	32800000	0.276094
YPS606	α	20	20000000	0.16835
YPS606	α	25	16400000	0.138047
YPS606	α	30	11200000	0.0942761
YPS606	α	40	3200000	0.026936
YPS606	α	60	332000	0.00279461
YPS128	α	0	180000000	1.26227
YPS128	α	2	171000000	1.19916
YPS128	α	5	107000000	0.750351
YPS128	α	10	9.46667e+07	0.663862
YPS128	α	15	6.86667e+07	0.481533
YPS128	α	20	44000000	0.308555
YPS128	α	25	4.66667e+07	0.327256
YPS128	α	30	24000000	0.168303
YPS128	α	40	3600000	0.0252454
YPS128	α	60	106000	0.000743338
Y12	α	0	184000000	1.32948
Y12	α	2	1.65333e+08	1.19461
Y12	α	5	1.30667e+08	0.944123
Y12	α	10	153600000	1.10983
Y12	α	15	113200000	0.817919
Y12	α	20	72400000	0.523121
Y12	α	25	52400000	0.378613
Y12	α	30	53600000	0.387283
Y12	α	40	30400000	0.219653
Y12	α	60	1080000	0.00780347
UWOPS87_2421	α	0	76500000	0.984873
UWOPS87_2421	α	2	74000000	0.952687
UWOPS87_2421	α	5	62000000	0.798198
UWOPS87_2421	α	10	67000000	0.862568
UWOPS87_2421	α	15	41500000	0.534277
UWOPS87_2421	α	20	21000000	0.270357
UWOPS87_2421	α	25	24400000	0.314129
UWOPS87_2421	α	30	13400000	0.172514
UWOPS87_2421	α	40	10400000	0.133891
UWOPS87_2421	α	60	1220000	0.0157065
UWOPS05_227_2	α	0	120400000	1.08079
UWOPS05_227_2	α	2	1.18267e+08	1.06164
UWOPS05_227_2	α	5	81100000	0.728007
UWOPS05_227_2	α	10	54600000	0.490126
UWOPS05_227_2	α	15	50600000	0.454219
UWOPS05_227_2	α	20	35200000	0.315978
UWOPS05_227_2	α	25	17700000	0.158887
UWOPS05_227_2	α	30	22400000	0.201077
UWOPS05_227_2	α	40	2.16667e+07	0.194494
UWOPS05_227_2	α	60	2233.33	2.00479e-05
UWOPS05_217_3	α	0	81600000	0.971429
UWOPS05_217_3	α	2	70400000	0.838095
UWOPS05_217_3	α	5	66600000	0.792857
UWOPS05_217_3	α	10	5.01333e+07	0.596825
UWOPS05_217_3	α	15	42400000	0.504762
UWOPS05_217_3	α	20	37800000	0.45
UWOPS05_217_3	α	25	29200000	0.347619
UWOPS05_217_3	α	30	35600000	0.42381
UWOPS05_217_3	α	40	6800000	0.0809524
UWOPS05_217_3	α	60	52000	0.000619048
Y55	α	0	9.46667e+07	1.02158
Y55	α	2	9.18667e+07	0.991367
Y55	α	5	79800000	0.861151
Y55	α	10	8.01333e+07	0.864748
Y55	α	15	72000000	0.776978
Y55	α	20	65300000	0.704676
Y55	α	25	4.68667e+07	0.505755
Y55	α	30	28000000	0.302158
Y55	α	40	1.54667e+07	0.166906
Y55	α	60	89333.3	0.000964029

## Sheet: fig3
Decreased mortality												Increased mortality						2 tables returned by GOrilla search, layout as in fig3 in the manuscript.
GO Term	Description	P-value	FDR q-value	Enrichment	N	B	n	b	Genes			GO Term	Description	P-value	FDR q-value	Enrichment	N	B	n	b	Genes
GO:0022613	ribonucleoprotein complex biogenesis	9.51e-17	4.67e-13	2.49	5661	228	918	92	[CGR1 - cgr1p, ECM16 - ecm16p, DBP8 - atp-dependent rna helicase dbp8, SGD1 - sgd1p, LCP5 - lcp5p, FAF1 - faf1p, RRB1 - rrb1p, IPI1 - ipi1p, UTP30 - utp30p, FCF2 - fcf2p, TMA23 - tma23p, MAK16 - mak16p, RPB10 - rpb10p, PXR1 - pxr1p, NOP16 - nop16p, NOP56 - nop56p, GAR1 - gar1p, NOP7 - nop7p, UTP14 - utp14p, REI1 - rei1p, SPB1 - spb1p, NUG1 - nug1p, BUD22 - bud22p, SSF1 - ssf1p, BRX1 - brx1p, KRI1…			GO:0071702	organic substance transport	1.76e-06	0.00864	1.58	5661	862	474	114	[SEC26 - sec26p, ATG7 - atg7p, PUT4 - put4p, WSC4 - wsc4p, AGP2 - agp2p, VTS1 - vts1p, GLE2 - gle2p, VPS15 - vps15p, MON2 - mon2p, COG2 - cog2p, GRH1 - grh1p, SSA4 - hsp70 family chaperone ssa4, SEC21 - sec21p, VPS73 - vps73p, NEO1 - putative aminophospholipid-translocating p4-type atpase neo1, TPO1 - tpo1p, BTN2 - btn2p, LDB19 - ldb19p, VBA5 - vba5p, ATG13 - atg13p, OSH2 - osh2p, SCD5 - scd5p, S…
GO:0042254	ribosome biogenesis	3.1e-16	7.6e-13	2.59	5661	198	918	83	[CGR1 - cgr1p, ECM16 - ecm16p, DBP8 - atp-dependent rna helicase dbp8, LCP5 - lcp5p, FAF1 - faf1p, IPI1 - ipi1p, RRB1 - rrb1p, UTP30 - utp30p, FCF2 - fcf2p, TMA23 - tma23p, RPB10 - rpb10p, PXR1 - pxr1p, NOP16 - nop16p, NOP56 - nop56p, GAR1 - gar1p, NOP7 - nop7p, REI1 - rei1p, UTP14 - utp14p, SPB1 - spb1p, NUG1 - nug1p, SSF1 - ssf1p, BRX1 - brx1p, KRI1 - kri1p, MRPL11 - mitochondrial 54s ribosomal…			GO:0051179	localization	2.27e-06	0.00557	1.41	5661	1410	474	167	[SEC26 - sec26p, ATG7 - atg7p, VNX1 - vnx1p, VMA2 - vma2p, PUT4 - put4p, WSC4 - wsc4p, AGP2 - agp2p, MFM1 - mfm1p, YCK3 - yck3p, VTS1 - vts1p, GLE2 - gle2p, YGR125W - hypothetical protein, MPS1 - mps1p, TMN3 - tmn3p, VPS15 - vps15p, MON2 - mon2p, PAN1 - pan1p, GRH1 - grh1p, COG2 - cog2p, SSA4 - hsp70 family chaperone ssa4, VPS73 - vps73p, SEC21 - sec21p, NEO1 - putative aminophospholipid-transloc…
GO:0006364	rRNA processing	1.22e-14	2e-11	2.39	5661	252	847	90	[DBP8 - atp-dependent rna helicase dbp8, LCP5 - lcp5p, FAF1 - faf1p, HCR1 - hcr1p, RRB1 - rrb1p, IPI1 - ipi1p, EFG1 - efg1p, UTP30 - utp30p, FCF2 - fcf2p, SNF6 - snf6p, LRP1 - lrp1p, MAK16 - mak16p, PXR1 - pxr1p, NOP16 - nop16p, PWP1 - pwp1p, NOP56 - nop56p, GAR1 - gar1p, NOP7 - nop7p, UTP14 - utp14p, SPB1 - spb1p, RAT1 - rat1p, BUD22 - bud22p, NUG1 - nug1p, SSF1 - ssf1p, LSM8 - lsm8p, KRI1 - kri…			GO:0051234	establishment of localization	3.05e-06	0.00499	1.44	5661	1279	474	154	[SEC26 - sec26p, ATG7 - atg7p, VNX1 - vnx1p, VMA2 - vma2p, PUT4 - put4p, WSC4 - wsc4p, AGP2 - agp2p, MFM1 - mfm1p, YCK3 - yck3p, VTS1 - vts1p, GLE2 - gle2p, YGR125W - hypothetical protein, TMN3 - tmn3p, VPS15 - vps15p, MON2 - mon2p, PAN1 - pan1p, GRH1 - grh1p, COG2 - cog2p, SSA4 - hsp70 family chaperone ssa4, SEC21 - sec21p, VPS73 - vps73p, NEO1 - putative aminophospholipid-translocating p4-type …
GO:0034470	ncRNA processing	5.2e-14	6.37e-11	2.45	5661	366	512	81	[DBP8 - atp-dependent rna helicase dbp8, HCR1 - hcr1p, EFG1 - efg1p, UTP30 - utp30p, FCF2 - fcf2p, SNF6 - snf6p, LRP1 - lrp1p, LHP1 - lhp1p, MAK16 - mak16p, PXR1 - pxr1p, NOP16 - nop16p, PWP1 - pwp1p, URM1 - ubiquitin-related modifier urm1, NOP56 - nop56p, GAR1 - gar1p, SPB1 - spb1p, RAT1 - rat1p, NUG1 - nug1p, BUD22 - bud22p, CFD1 - cfd1p, LSM8 - lsm8p, RRP4 - rrp4p, KRI1 - kri1p, FCF1 - fcf1p, …			GO:0006810	transport	4.82e-06	0.00592	1.44	5661	1245	474	150	[SEC26 - sec26p, ATG7 - atg7p, VNX1 - vnx1p, VMA2 - vma2p, PUT4 - put4p, WSC4 - wsc4p, AGP2 - agp2p, MFM1 - mfm1p, YCK3 - yck3p, VTS1 - vts1p, GLE2 - gle2p, YGR125W - hypothetical protein, TMN3 - tmn3p, VPS15 - vps15p, MON2 - mon2p, PAN1 - pan1p, GRH1 - grh1p, COG2 - cog2p, SSA4 - hsp70 family chaperone ssa4, SEC21 - sec21p, VPS73 - vps73p, NEO1 - putative aminophospholipid-translocating p4-type …
GO:0016072	rRNA metabolic process	8.01e-14	7.86e-11	2.3	5661	267	847	92	[DBP8 - atp-dependent rna helicase dbp8, LCP5 - lcp5p, FAF1 - faf1p, HCR1 - hcr1p, RRB1 - rrb1p, IPI1 - ipi1p, EFG1 - efg1p, UTP30 - utp30p, FCF2 - fcf2p, SNF6 - snf6p, LRP1 - lrp1p, MAK16 - mak16p, PXR1 - pxr1p, NOP16 - nop16p, PWP1 - pwp1p, NOP7 - nop7p, NOP56 - nop56p, GAR1 - gar1p, UTP14 - utp14p, SPB1 - spb1p, RAT1 - rat1p, NUG1 - nug1p, BUD22 - bud22p, SSF1 - ssf1p, LSM8 - lsm8p, KRI1 - kri…			GO:1902578	single-organism localization	1.32e-05	0.0129	1.69	5661	627	422	79	[YPQ2 - ypq2p, VNX1 - vnx1p, PUT4 - put4p, WSC4 - wsc4p, YHR080C - hypothetical protein, AGP2 - agp2p, MPH2 - mph2p, ERS1 - ers1p, VHC1 - vhc1p, MSN5 - msn5p, SEC3 - sec3p, GIT1 - git1p, SNF3 - snf3p, YGR125W - hypothetical protein, YOL075C - hypothetical protein, YBR241C - hypothetical protein, DNF2 - aminophospholipid-translocating p4-type atpase dnf2, VPS15 - vps15p, GRH1 - grh1p, VPS73 - vps7…
GO:0044085	cellular component biogenesis	8.66e-14	7.08e-11	2.13	5661	287	918	99	[ECM16 - ecm16p, DBP8 - atp-dependent rna helicase dbp8, LCP5 - lcp5p, FAF1 - faf1p, RRB1 - rrb1p, UTP30 - utp30p, MAK16 - mak16p, NOP56 - nop56p, NOP7 - nop7p, UTP14 - utp14p, SPB1 - spb1p, UTH1 - uth1p, KRI1 - kri1p, ALB1 - alb1p, RPO26 - rpo26p, UTP8 - utp8p, RIX1 - rix1p, UTP9 - utp9p, NSA1 - nsa1p, CBF5 - pseudouridine synthase cbf5, RPA34 - rpa34p, PRP43 - prp43p, UTP15 - utp15p, ENP2 - enp…			GO:0044699	single-organism process	4.53e-05	0.0371	1.13	5661	2811	999	563	[RIM4 - rim4p, NPR3 - npr3p, YCL074W - pseudo, WSC4 - wsc4p, RIM101 - rim101p, NPC2 - npc2p, YKR070W - hypothetical protein, GAT2 - gat2p, INO80 - chromatin-remodeling atpase ino80, KNH1 - knh1p, RIM11 - rim11p, PSA1 - mannose-1-phosphate guanylyltransferase, GPI10 - gpi10p, PBN1 - pbn1p, MPS1 - mps1p, RHO4 - rho4p, DYN1 - dynein heavy chain, ADE17 - bifunctional phosphoribosylaminoimidazolecarbo…
GO:0006396	RNA processing	1.07e-11	7.47e-09	2.03	5661	538	512	99	[DBP8 - atp-dependent rna helicase dbp8, HCR1 - hcr1p, UTP30 - utp30p, SNF6 - snf6p, LHP1 - lhp1p, MAK16 - mak16p, PWP1 - pwp1p, URM1 - ubiquitin-related modifier urm1, NOP56 - nop56p, SPB1 - spb1p, RAT1 - rat1p, CFD1 - cfd1p, KRI1 - kri1p, PUS9 - pseudouridine synthase pus9, TRF5 - non-canonical poly(a) polymerase trf5, CUS2 - cus2p, PRP3 - prp3p, UTP8 - utp8p, RIX1 - rix1p, UTP9 - utp9p, NSA1 -…			GO:1903052	positive regulation of proteolysis involved in cellular protein catabolic process	5.47e-05	0.0383	6.55	5661	6	864	6	[RPN4 - rpn4p, RSP5 - nedd4 family e3 ubiquitin-protein ligase, CDH1 - cdh1p, NAS6 - nas6p, HEL1 - hel1p, CDC53 - cullin cdc53]
GO:0034660	ncRNA metabolic process	4.44e-10	2.73e-07	2.03	5661	468	512	86	[DBP8 - atp-dependent rna helicase dbp8, HCR1 - hcr1p, EFG1 - efg1p, UTP30 - utp30p, LRP1 - lrp1p, SNF6 - snf6p, FCF2 - fcf2p, MAK16 - mak16p, LHP1 - lhp1p, PXR1 - pxr1p, NOP16 - nop16p, URM1 - ubiquitin-related modifier urm1, PWP1 - pwp1p, GAR1 - gar1p, NOP56 - nop56p, SPB1 - spb1p, RAT1 - rat1p, NUG1 - nug1p, BUD22 - bud22p, CFD1 - cfd1p, LSM8 - lsm8p, KRI1 - kri1p, RRP4 - rrp4p, FCF1 - fcf1p, …			GO:1903364	positive regulation of cellular protein catabolic process	5.47e-05	0.0335	6.55	5661	6	864	6	[RPN4 - rpn4p, RSP5 - nedd4 family e3 ubiquitin-protein ligase, CDH1 - cdh1p, NAS6 - nas6p, HEL1 - hel1p, CDC53 - cullin cdc53]
GO:1901360	organic cyclic compound metabolic process	8.41e-10	4.58e-07	1.37	5661	1795	646	280	[HCR1 - hcr1p, SPO11 - spo11p, UTP30 - utp30p, YMR134W - hypothetical protein, SNF6 - snf6p, PSO2 - pso2p, LHP1 - lhp1p, PWP1 - pwp1p, NOP56 - nop56p, FOL3 - dihydrofolate synthase, SPB1 - spb1p, APA1 - apa1p, LSM4 - lsm4p, TRM2 - trm2p, PRS2 - ribose phosphate diphosphokinase subunit prs2, REV1 - rev1p, PUS9 - pseudouridine synthase pus9, PRP3 - prp3p, IDP3 - isocitrate dehydrogenase (nadp(+)) i…			GO:0044765	single-organism transport	5.58e-05	0.0304	1.68	5661	576	422	72	[YPQ2 - ypq2p, VNX1 - vnx1p, PUT4 - put4p, WSC4 - wsc4p, YHR080C - hypothetical protein, AGP2 - agp2p, MPH2 - mph2p, ERS1 - ers1p, VHC1 - vhc1p, MSN5 - msn5p, SEC3 - sec3p, GIT1 - git1p, SNF3 - snf3p, YGR125W - hypothetical protein, YOL075C - hypothetical protein, YBR241C - hypothetical protein, DNF2 - aminophospholipid-translocating p4-type atpase dnf2, GRH1 - grh1p, VPS73 - vps73p, NEO1 - putat…
GO:0046483	heterocycle metabolic process	4.77e-09	2.34e-06	1.36	5661	1739	646	270	[HCR1 - hcr1p, SPO11 - spo11p, UTP30 - utp30p, SNF6 - snf6p, PSO2 - pso2p, LHP1 - lhp1p, PWP1 - pwp1p, NOP56 - nop56p, FOL3 - dihydrofolate synthase, SPB1 - spb1p, APA1 - apa1p, LSM4 - lsm4p, TRM2 - trm2p, PRS2 - ribose phosphate diphosphokinase subunit prs2, REV1 - rev1p, PUS9 - pseudouridine synthase pus9, PRP3 - prp3p, IDP3 - isocitrate dehydrogenase (nadp(+)) idp3, TFB3 - tfb3p, SLD3 - sld3p,…			GO:0006865	amino acid transport	6.51e-05	0.032	3.66	5661	49	473	15	[YPQ2 - ypq2p, PUT4 - put4p, AVT7 - avt7p, AGP2 - agp2p, BTN2 - btn2p, YHC3 - yhc3p, VBA5 - vba5p, SSY1 - ssy1p, HIP1 - hip1p, GAP1 - gap1p, CAN1 - can1p, AGC1 - agc1p, AVT3 - avt3p, AVT1 - avt1p, LYP1 - lyp1p]
GO:0006725	cellular aromatic compound metabolic process	5.51e-09	2.46e-06	1.36	5661	1741	646	270	[HCR1 - hcr1p, SPO11 - spo11p, UTP30 - utp30p, SNF6 - snf6p, PSO2 - pso2p, LHP1 - lhp1p, PWP1 - pwp1p, NOP56 - nop56p, FOL3 - dihydrofolate synthase, SPB1 - spb1p, APA1 - apa1p, LSM4 - lsm4p, TRM2 - trm2p, PRS2 - ribose phosphate diphosphokinase subunit prs2, REV1 - rev1p, PUS9 - pseudouridine synthase pus9, PRP3 - prp3p, IDP3 - isocitrate dehydrogenase (nadp(+)) idp3, TFB3 - tfb3p, SLD3 - sld3p,…			GO:0044763	single-organism cellular process	8.6e-05	0.0384	1.15	5661	2423	999	492	[RIM4 - rim4p, NPR3 - npr3p, YCL074W - pseudo, WSC4 - wsc4p, RIM101 - rim101p, YKR070W - hypothetical protein, GAT2 - gat2p, INO80 - chromatin-remodeling atpase ino80, KNH1 - knh1p, RIM11 - rim11p, PSA1 - mannose-1-phosphate guanylyltransferase, GPI10 - gpi10p, PBN1 - pbn1p, MPS1 - mps1p, RHO4 - rho4p, DYN1 - dynein heavy chain, ADE17 - bifunctional phosphoribosylaminoimidazolecarboxamide formylt…
GO:0006139	nucleobase-containing compound metabolic process	9.05e-09	3.7e-06	1.37	5661	1668	646	260	[HCR1 - hcr1p, SPO11 - spo11p, UTP30 - utp30p, SNF6 - snf6p, PSO2 - pso2p, LHP1 - lhp1p, PWP1 - pwp1p, NOP56 - nop56p, SPB1 - spb1p, APA1 - apa1p, LSM4 - lsm4p, TRM2 - trm2p, PRS2 - ribose phosphate diphosphokinase subunit prs2, REV1 - rev1p, PUS9 - pseudouridine synthase pus9, PRP3 - prp3p, IDP3 - isocitrate dehydrogenase (nadp(+)) idp3, TFB3 - tfb3p, SLD3 - sld3p, PZF1 - pzf1p, RPO26 - rpo26p, …			GO:0003333	amino acid transmembrane transport	0.00012	0.0489	5.15	5661	35	314	10	[AVT3 - avt3p, YPQ2 - ypq2p, PUT4 - put4p, AVT7 - avt7p, AGP2 - agp2p, AVT1 - avt1p, SSY1 - ssy1p, HIP1 - hip1p, GAP1 - gap1p, CAN1 - can1p]
GO:0090304	nucleic acid metabolic process	1.2e-08	4.51e-06	1.46	5661	1453	516	193	[HCR1 - hcr1p, SPO11 - spo11p, UTP30 - utp30p, SNF6 - snf6p, PSO2 - pso2p, LHP1 - lhp1p, PWP1 - pwp1p, NOP56 - nop56p, SPB1 - spb1p, REV1 - rev1p, PUS9 - pseudouridine synthase pus9, PRP3 - prp3p, TFB3 - tfb3p, SLD3 - sld3p, SNF4 - snf4p, RPO26 - rpo26p, NSA1 - nsa1p, RPF2 - rpf2p, CBF5 - pseudouridine synthase cbf5, UTP15 - utp15p, SNM1 - snm1p, ISW2 - isw2p, SNU66 - snu66p, NOP58 - nop58p, RRP3…			GO:0034762	regulation of transmembrane transport	0.000132	0.0499	6.62	5661	7	733	6	[AGP2 - agp2p, NPR1 - npr1p, TOK1 - tok1p, PHO91 - pho91p, PHO87 - pho87p, PHO90 - pho90p]
GO:0034641	cellular nitrogen compound metabolic process	2.58e-07	9.03e-05	1.29	5661	2003	655	298	[HCR1 - hcr1p, SPO11 - spo11p, UTP30 - utp30p, SNF6 - snf6p, PSO2 - pso2p, LHP1 - lhp1p, PWP1 - pwp1p, NOP56 - nop56p, FOL3 - dihydrofolate synthase, SPB1 - spb1p, APA1 - apa1p, LSM4 - lsm4p, TRM2 - trm2p, PRS2 - ribose phosphate diphosphokinase subunit prs2, REV1 - rev1p, PUS9 - pseudouridine synthase pus9, PRP3 - prp3p, IDP3 - isocitrate dehydrogenase (nadp(+)) idp3, TFB3 - tfb3p, SLD3 - sld3p,…			GO:0045732	positive regulation of protein catabolic process	0.000171	0.0601	4.77	5661	11	864	8	[RPT1 - proteasome regulatory particle base subunit rpt1, RPN4 - rpn4p, RSP5 - nedd4 family e3 ubiquitin-protein ligase, CDH1 - cdh1p, NAS6 - nas6p, CDC20 - cdc20p, HEL1 - hel1p, CDC53 - cullin cdc53]
GO:0016070	RNA metabolic process	3.35e-07	0.000109	1.53	5661	1159	441	138	[DBP8 - atp-dependent rna helicase dbp8, HCR1 - hcr1p, UTP30 - utp30p, MAK16 - mak16p, LHP1 - lhp1p, PWP1 - pwp1p, SRB5 - srb5p, NOP56 - nop56p, YGR122W - hypothetical protein, SPB1 - spb1p, CFD1 - cfd1p, EGD1 - egd1p, KRI1 - kri1p, UPC2 - upc2p, TRF5 - non-canonical poly(a) polymerase trf5, PUS9 - pseudouridine synthase pus9, CUS2 - cus2p, PRP3 - prp3p, TFB3 - tfb3p, SNF4 - snf4p, UTP8 - utp8p, …			GO:0015824	proline transport	0.000183	0.0599	148.97	5661	4	19	2	[AVT3 - avt3p, AVT1 - avt1p]
GO:0030490	maturation of SSU-rRNA	6.21e-07	0.000191	2.71	5661	75	863	31	[ECM16 - ecm16p, RRP36 - rrp36p, FAF1 - faf1p, LCP5 - lcp5p, HCR1 - hcr1p, EFG1 - efg1p, UTP30 - utp30p, NOP7 - nop7p, NAN1 - nan1p, SOF1 - sof1p, BUD22 - bud22p, SAS10 - sas10p, LSM7 - lsm7p, RPS14A - ribosomal 40s subunit protein s14a, DIM1 - dim1p, HAS1 - atp-dependent rna helicase has1, RIO1 - rio1p, UTP8 - utp8p, ROK1 - rna-dependent atpase rok1, TSR3 - tsr3p, RRP5 - rrp5p, UTP9 - utp9p, UTP…			GO:1903825	organic acid transmembrane transport	0.000204	0.0626	4.87	5661	37	314	10	[AVT3 - avt3p, YPQ2 - ypq2p, PUT4 - put4p, AVT7 - avt7p, AGP2 - agp2p, AVT1 - avt1p, SSY1 - ssy1p, HIP1 - hip1p, GAP1 - gap1p, CAN1 - can1p]
GO:0000966	RNA 5'-end processing	1.46e-06	0.000422	3.68	5661	34	815	18	[DBP8 - atp-dependent rna helicase dbp8, FCF2 - fcf2p, UTP23 - utp23p, ROK1 - rna-dependent atpase rok1, PNO1 - pno1p, RRP5 - rrp5p, UTP11 - utp11p, UTP7 - utp7p, UTP14 - utp14p, BMS1 - bms1p, PET127 - pet127p, DIP2 - dip2p, SAS10 - sas10p, FCF1 - fcf1p, MRD1 - mrd1p, NOC4 - noc4p, NOP58 - nop58p, RCL1 - rcl1p]			GO:1905039	carboxylic acid transmembrane transport	0.000204	0.0589	4.87	5661	37	314	10	[AVT3 - avt3p, YPQ2 - ypq2p, PUT4 - put4p, AVT7 - avt7p, AGP2 - agp2p, AVT1 - avt1p, SSY1 - ssy1p, HIP1 - hip1p, GAP1 - gap1p, CAN1 - can1p]
GO:0000480	endonucleolytic cleavage in 5'-ETS of tricistronic rRNA transcript (SSU-rRNA, 5.8S rRNA, LSU-rRNA)	1.8e-06	0.00049	3.81	5661	31	815	17	[DBP8 - atp-dependent rna helicase dbp8, LCP5 - lcp5p, FCF2 - fcf2p, UTP23 - utp23p, ROK1 - rna-dependent atpase rok1, RRP5 - rrp5p, UTP11 - utp11p, UTP7 - utp7p, UTP14 - utp14p, BMS1 - bms1p, DIP2 - dip2p, SAS10 - sas10p, FCF1 - fcf1p, MRD1 - mrd1p, NOC4 - noc4p, NOP58 - nop58p, RCL1 - rcl1p]			GO:0006486	protein glycosylation	0.000231	0.063	2.15	5661	77	992	29	[MNN9 - mnn9p, PMT4 - pmt4p, KTR6 - ktr6p, CWH41 - cwh41p, KTR4 - ktr4p, WBP1 - wbp1p, PSA1 - mannose-1-phosphate guanylyltransferase, ALG3 - dolichyl-p-man:man(5)glcnac(2)-pp-dolichol alpha-1,3-mannosyltransferase, ROT1 - rot1p, YND1 - ynd1p, MNN5 - mnn5p, ALG8 - dolichyl-p-glc:glc1man(9)glcnac(2)-pp-dolichol alpha-1,3-glucosyltransferase, PMT6 - pmt6p, MNL1 - mnl1p, GDA1 - gda1p, PMT3 - pmt3p, …
GO:0000472	endonucleolytic cleavage to generate mature 5'-end of SSU-rRNA from (SSU-rRNA, 5.8S rRNA, LSU-rRNA)	3.13e-06	0.000808	3.69	5661	32	815	17	[DBP8 - atp-dependent rna helicase dbp8, FCF2 - fcf2p, UTP23 - utp23p, ROK1 - rna-dependent atpase rok1, PNO1 - pno1p, RRP5 - rrp5p, UTP11 - utp11p, UTP7 - utp7p, UTP14 - utp14p, BMS1 - bms1p, DIP2 - dip2p, SAS10 - sas10p, FCF1 - fcf1p, MRD1 - mrd1p, NOC4 - noc4p, NOP58 - nop58p, RCL1 - rcl1p]			GO:0043413	macromolecule glycosylation	0.000231	0.0596	2.15	5661	77	992	29	[MNN9 - mnn9p, PMT4 - pmt4p, KTR6 - ktr6p, CWH41 - cwh41p, KTR4 - ktr4p, WBP1 - wbp1p, PSA1 - mannose-1-phosphate guanylyltransferase, ALG3 - dolichyl-p-man:man(5)glcnac(2)-pp-dolichol alpha-1,3-mannosyltransferase, ROT1 - rot1p, YND1 - ynd1p, MNN5 - mnn5p, ALG8 - dolichyl-p-glc:glc1man(9)glcnac(2)-pp-dolichol alpha-1,3-glucosyltransferase, PMT6 - pmt6p, MNL1 - mnl1p, GDA1 - gda1p, PMT3 - pmt3p, …
GO:0006807	nitrogen compound metabolic process	4.18e-06	0.00102	1.25	5661	2204	620	301	[HCR1 - hcr1p, SPO11 - spo11p, UTP30 - utp30p, SNF6 - snf6p, PSO2 - pso2p, LHP1 - lhp1p, SAM2 - methionine adenosyltransferase sam2, PWP1 - pwp1p, NOP56 - nop56p, FOL3 - dihydrofolate synthase, SPB1 - spb1p, APA1 - apa1p, LSM4 - lsm4p, PRS2 - ribose phosphate diphosphokinase subunit prs2, REV1 - rev1p, PUS9 - pseudouridine synthase pus9, PRP3 - prp3p, IDP3 - isocitrate dehydrogenase (nadp(+)) idp…			GO:0032436	positive regulation of proteasomal ubiquitin-dependent protein catabolic process	0.000278	0.0682	6.67	5661	5	849	5	[RPN4 - rpn4p, RSP5 - nedd4 family e3 ubiquitin-protein ligase, CDH1 - cdh1p, NAS6 - nas6p, HEL1 - hel1p]
GO:0034471	ncRNA 5'-end processing	5.39e-06	0.00126	3.58	5661	33	815	17	[DBP8 - atp-dependent rna helicase dbp8, FCF2 - fcf2p, UTP23 - utp23p, ROK1 - rna-dependent atpase rok1, PNO1 - pno1p, RRP5 - rrp5p, UTP11 - utp11p, UTP7 - utp7p, UTP14 - utp14p, BMS1 - bms1p, DIP2 - dip2p, SAS10 - sas10p, FCF1 - fcf1p, MRD1 - mrd1p, NOC4 - noc4p, NOP58 - nop58p, RCL1 - rcl1p]			GO:1901800	positive regulation of proteasomal protein catabolic process	0.000278	0.0649	6.67	5661	5	849	5	[RPN4 - rpn4p, RSP5 - nedd4 family e3 ubiquitin-protein ligase, CDH1 - cdh1p, NAS6 - nas6p, HEL1 - hel1p]
GO:0000967	rRNA 5'-end processing	5.39e-06	0.0012	3.58	5661	33	815	17	[DBP8 - atp-dependent rna helicase dbp8, FCF2 - fcf2p, UTP23 - utp23p, ROK1 - rna-dependent atpase rok1, PNO1 - pno1p, RRP5 - rrp5p, UTP11 - utp11p, UTP7 - utp7p, UTP14 - utp14p, BMS1 - bms1p, DIP2 - dip2p, SAS10 - sas10p, FCF1 - fcf1p, MRD1 - mrd1p, NOC4 - noc4p, NOP58 - nop58p, RCL1 - rcl1p]			GO:0070085	glycosylation	0.000313	0.0697	2.12	5661	78	992	29	[MNN9 - mnn9p, PMT4 - pmt4p, KTR6 - ktr6p, CWH41 - cwh41p, KTR4 - ktr4p, WBP1 - wbp1p, PSA1 - mannose-1-phosphate guanylyltransferase, ALG3 - dolichyl-p-man:man(5)glcnac(2)-pp-dolichol alpha-1,3-mannosyltransferase, ROT1 - rot1p, YND1 - ynd1p, MNN5 - mnn5p, ALG8 - dolichyl-p-glc:glc1man(9)glcnac(2)-pp-dolichol alpha-1,3-glucosyltransferase, PMT6 - pmt6p, MNL1 - mnl1p, GDA1 - gda1p, PMT3 - pmt3p, …
GO:0000462	maturation of SSU-rRNA from tricistronic rRNA transcript (SSU-rRNA, 5.8S rRNA, LSU-rRNA)	9.58e-06	0.00204	2.66	5661	64	863	26	[ECM16 - ecm16p, RRP36 - rrp36p, FAF1 - faf1p, LCP5 - lcp5p, HCR1 - hcr1p, EFG1 - efg1p, UTP30 - utp30p, NOP7 - nop7p, NAN1 - nan1p, SOF1 - sof1p, SAS10 - sas10p, RPS14A - ribosomal 40s subunit protein s14a, DIM1 - dim1p, RIO1 - rio1p, HAS1 - atp-dependent rna helicase has1, UTP8 - utp8p, UTP9 - utp9p, UTP7 - utp7p, FYV7 - fyv7p, PRP43 - prp43p, RIO2 - rio2p, UTP15 - utp15p, DIP2 - dip2p, UTP25 -…			GO:0015849	organic acid transport	0.000358	0.0763	4.22	5661	47	314	11	[AVT3 - avt3p, YPQ2 - ypq2p, PUT4 - put4p, AVT7 - avt7p, AGP2 - agp2p, AVT1 - avt1p, SSY1 - ssy1p, HIP1 - hip1p, GAP1 - gap1p, ERS1 - ers1p, CAN1 - can1p]
GO:0000469	cleavage involved in rRNA processing	1e-05	0.00204	2.52	5661	77	845	29	[DBP8 - atp-dependent rna helicase dbp8, RRP36 - rrp36p, LCP5 - lcp5p, LRP1 - lrp1p, FCF2 - fcf2p, DBP3 - rna-dependent atpase dbp3, PNO1 - pno1p, UTP14 - utp14p, RAT1 - rat1p, KRI1 - kri1p, RRP4 - rrp4p, BMS1 - bms1p, RRP45 - rrp45p, SAS10 - sas10p, FCF1 - fcf1p, NOC4 - noc4p, RCL1 - rcl1p, NHP2 - nhp2p, GSP1 - gsp1p, UTP23 - utp23p, ROK1 - rna-dependent atpase rok1, RRP5 - rrp5p, UTP11 - utp11p…			GO:0046618	drug export	0.000539	0.11	20.31	5661	4	209	3	[SNQ2 - atp-binding cassette transporter snq2, PDR5 - atp-binding cassette multidrug transporter pdr5, PDR15 - atp-binding cassette multidrug transporter pdr15]
GO:0000478	endonucleolytic cleavage involved in rRNA processing	2.25e-05	0.00441	2.83	5661	54	815	22	[DBP8 - atp-dependent rna helicase dbp8, LCP5 - lcp5p, FCF2 - fcf2p, DBP3 - rna-dependent atpase dbp3, UTP23 - utp23p, ROK1 - rna-dependent atpase rok1, RRP5 - rrp5p, PNO1 - pno1p, UTP11 - utp11p, UTP7 - utp7p, UTP14 - utp14p, RAT1 - rat1p, KRI1 - kri1p, BMS1 - bms1p, DIP2 - dip2p, RPL37A - ribosomal 60s subunit protein l37a, SAS10 - sas10p, FCF1 - fcf1p, MRD1 - mrd1p, NOC4 - noc4p, RCL1 - rcl1p,…			GO:0007165	signal transduction	0.000542	0.106	1.61	5661	258	833	61	[IQG1 - iqg1p, SOG2 - sog2p, NPR1 - npr1p, YCK3 - yck3p, PDE2 - pde2p, ALK2 - alk2p, BXI1 - bxi1p, BIT2 - bit2p, KOG1 - kog1p, BOI2 - boi2p, SNF3 - snf3p, RPI1 - rpi1p, RTK1 - rtk1p, RHO4 - rho4p, VPS15 - vps15p, IRA2 - ira2p, RGA2 - rga2p, LST8 - lst8p, BEM2 - bem2p, MNL1 - mnl1p, LCB3 - lcb3p, PKH3 - pkh3p, LCB4 - sphinganine kinase lcb4, KIN1 - kin1p, VTC4 - vtc4p, CDC25 - cdc25p, SFK1 - sfk1p…
GO:0000479	endonucleolytic cleavage of tricistronic rRNA transcript (SSU-rRNA, 5.8S rRNA, LSU-rRNA)	2.25e-05	0.00424	2.83	5661	54	815	22	[DBP8 - atp-dependent rna helicase dbp8, LCP5 - lcp5p, FCF2 - fcf2p, DBP3 - rna-dependent atpase dbp3, UTP23 - utp23p, ROK1 - rna-dependent atpase rok1, RRP5 - rrp5p, PNO1 - pno1p, UTP11 - utp11p, UTP7 - utp7p, UTP14 - utp14p, RAT1 - rat1p, KRI1 - kri1p, BMS1 - bms1p, DIP2 - dip2p, RPL37A - ribosomal 60s subunit protein l37a, SAS10 - sas10p, FCF1 - fcf1p, MRD1 - mrd1p, NOC4 - noc4p, RCL1 - rcl1p,…			GO:0042221	response to chemical	0.00056	0.106	1.93	5661	274	397	37	[ORM1 - orm1p, TRX3 - trx3p, MSN4 - msn4p, KAR2 - hsp70 family atpase kar2, FET3 - fet3p, GTR2 - gtr2p, GSH1 - gsh1p, PDR5 - atp-binding cassette multidrug transporter pdr5, RGT2 - rgt2p, SSY1 - ssy1p, RIM15 - rim15p, YKL069W - hypothetical protein, TUB2 - tub2p, LHS1 - hsp70 family chaperone lhs1, UFD2 - ubiquitin-ubiquitin ligase ufd2, YOL075C - hypothetical protein, SNF3 - snf3p, DNF2 - aminop…
GO:0090502	RNA phosphodiester bond hydrolysis, endonucleolytic	6.51e-05	0.0118	2.62	5661	61	815	23	[DBP8 - atp-dependent rna helicase dbp8, RNH1 - rnh1p, LCP5 - lcp5p, FCF2 - fcf2p, DBP3 - rna-dependent atpase dbp3, UTP23 - utp23p, ROK1 - rna-dependent atpase rok1, RRP5 - rrp5p, PNO1 - pno1p, UTP11 - utp11p, UTP7 - utp7p, UTP14 - utp14p, RAT1 - rat1p, BMS1 - bms1p, KRI1 - kri1p, DIP2 - dip2p, RPL37A - ribosomal 60s subunit protein l37a, SAS10 - sas10p, FCF1 - fcf1p, MRD1 - mrd1p, NOC4 - noc4p,…			GO:0015804	neutral amino acid transport	0.000574	0.104	99.32	5661	6	19	2	[AVT3 - avt3p, AVT1 - avt1p]
GO:0000447	endonucleolytic cleavage in ITS1 to separate SSU-rRNA from 5.8S rRNA and LSU-rRNA from tricistronic rRNA transcript (SSU-rRNA, 5.8S rRNA, LSU-rRNA)	7.08e-05	0.0124	2.98	5661	42	815	18	[DBP8 - atp-dependent rna helicase dbp8, LCP5 - lcp5p, FCF2 - fcf2p, UTP23 - utp23p, ROK1 - rna-dependent atpase rok1, PNO1 - pno1p, RRP5 - rrp5p, UTP11 - utp11p, UTP7 - utp7p, UTP14 - utp14p, KRI1 - kri1p, DIP2 - dip2p, SAS10 - sas10p, FCF1 - fcf1p, MRD1 - mrd1p, NOC4 - noc4p, NOP58 - nop58p, RCL1 - rcl1p]			GO:0046488	phosphatidylinositol metabolic process	0.000616	0.108	5.02	5661	60	169	9	[VPS34 - phosphatidylinositol 3-kinase vps34, PBN1 - pbn1p, INP53 - phosphatidylinositol-3-/phosphoinositide 5-phosphatase inp53, CDC1 - putative lipid phosphatase cdc1, BST1 - bst1p, GPI8 - gpi8p, GPI17 - gpi17p, PLB3 - plb3p, GPI10 - gpi10p]
GO:0090305	nucleic acid phosphodiester bond hydrolysis	0.000103	0.0175	1.9	5661	134	977	44	[RPL17A - ribosomal 60s subunit protein l17a, RRP36 - rrp36p, DBP8 - atp-dependent rna helicase dbp8, LCP5 - lcp5p, SPO11 - spo11p, CFT2 - cft2p, FCF2 - fcf2p, LRP1 - lrp1p, PSO2 - pso2p, DBP3 - rna-dependent atpase dbp3, RAD50 - rad50p, PNO1 - pno1p, PFS2 - pfs2p, UTP14 - utp14p, RAT1 - rat1p, DCP1 - dcp1p, YSH1 - ysh1p, BMS1 - bms1p, KRI1 - kri1p, RRP4 - rrp4p, RRP45 - rrp45p, SAS10 - sas10p, F…			GO:0001306	age-dependent response to oxidative stress	0.000632	0.107	12.21	5661	7	265	4	[MSN4 - msn4p, SCH9 - sch9p, RIM15 - rim15p, CTA1 - catalase a]
GO:0048646	anatomical structure formation involved in morphogenesis	0.000134	0.0219	5.11	5661	168	66	10	[SPO20 - spo20p, CNM67 - cnm67p, SSP1 - ssp1p, SPO1 - spo1p, CHS5 - chs5p, OSW2 - osw2p, PRB1 - prb1p, RIM20 - rim20p, RED1 - red1p, SPO73 - spo73p]			GO:0006468	protein phosphorylation	0.000799	0.131	1.74	5661	152	986	46	[TOR1 - tor1p, TPK2 - tpk2p, SIP2 - sip2p, SAT4 - sat4p, NPR1 - npr1p, KSP1 - ksp1p, CAK1 - cak1p, SAK1 - sak1p, TPK1 - tpk1p, KIC1 - kic1p, ALK1 - alk1p, HOG1 - hog1p, CDC15 - cdc15p, RIM15 - rim15p, RIM11 - rim11p, CKB2 - ckb2p, SCY1 - scy1p, YCK3 - yck3p, CKB1 - ckb1p, CBK1 - cbk1p, MCK1 - mck1p, ALK2 - alk2p, FMP48 - fmp48p, SWE1 - swe1p, MPS1 - mps1p, KIN2 - kin2p, RTK1 - rtk1p, VPS15 - vps1…
GO:0000463	maturation of LSU-rRNA from tricistronic rRNA transcript (SSU-rRNA, 5.8S rRNA, LSU-rRNA)	0.000217	0.0343	2.9	5661	34	918	16	[IPI1 - ipi1p, MAK16 - mak16p, HAS1 - atp-dependent rna helicase has1, TIF6 - tif6p, NOP8 - nop8p, NOP7 - nop7p, RPF2 - rpf2p, SPB1 - spb1p, NOP12 - nop12p, NUG1 - nug1p, SSF1 - ssf1p, NOP2 - nop2p, PRP43 - prp43p, NOP53 - nop53p, RRP15 - rrp15p, MAK5 - mak5p]			GO:0065008	regulation of biological quality	0.000804	0.127	1.64	5661	488	418	59	[HSP82 - hsp90 family chaperone hsp82, TRX3 - trx3p, YNL040W - putative alanine--trna ligase, INO80 - chromatin-remodeling atpase ino80, ZUO1 - zuo1p, YCK3 - yck3p, VHC1 - vhc1p, TMN3 - tmn3p, DNF2 - aminophospholipid-translocating p4-type atpase dnf2, RIF1 - rif1p, CLN3 - cln3p, RAV1 - rav1p, VPS15 - vps15p, RAD54 - dna-dependent atpase rad54, GRX2 - grx2p, ZRC1 - zn(2+) transporter zrc1, MAM3 -…
GO:0090501	RNA phosphodiester bond hydrolysis	0.000219	0.0336	1.99	5661	105	977	36	[RRP36 - rrp36p, RPL17A - ribosomal 60s subunit protein l17a, DBP8 - atp-dependent rna helicase dbp8, LCP5 - lcp5p, CFT2 - cft2p, FCF2 - fcf2p, LRP1 - lrp1p, DBP3 - rna-dependent atpase dbp3, PNO1 - pno1p, PFS2 - pfs2p, UTP14 - utp14p, RAT1 - rat1p, YSH1 - ysh1p, BMS1 - bms1p, KRI1 - kri1p, RRP4 - rrp4p, RRP45 - rrp45p, SAS10 - sas10p, FCF1 - fcf1p, NOC4 - noc4p, RCL1 - rcl1p, RNH1 - rnh1p, NHP2 …			GO:0035556	intracellular signal transduction	0.000822	0.126	1.79	5661	163	833	43	[TPK2 - tpk2p, TOR1 - tor1p, YPT6 - ypt6p, NPR1 - npr1p, KIC1 - kic1p, ARF2 - arf2p, CDC15 - cdc15p, RIM15 - rim15p, PDE2 - pde2p, ALK2 - alk2p, BXI1 - bxi1p, GEM1 - gem1p, BIT2 - bit2p, KOG1 - kog1p, BOI2 - boi2p, RPI1 - rpi1p, RTK1 - rtk1p, RHO4 - rho4p, VPS15 - vps15p, NNK1 - nnk1p, KKQ8 - kkq8p, BIT61 - bit61p, RGA2 - rga2p, VPS64 - vps64p, STE20 - ste20p, LST8 - lst8p, BEM2 - bem2p, SAP190 -…
GO:0030435	sporulation resulting in formation of a cellular spore	0.000478	0.0711	5.44	5661	142	66	9	[SPO20 - spo20p, CNM67 - cnm67p, SSP1 - ssp1p, SPO1 - spo1p, OSW2 - osw2p, PRB1 - prb1p, RIM20 - rim20p, RED1 - red1p, SPO73 - spo73p]			GO:0065007	biological regulation	0.000873	0.13	1.16	5661	1862	990	379	[NPR3 - npr3p, RSP5 - nedd4 family e3 ubiquitin-protein ligase, SOG2 - sog2p, YNL040W - putative alanine--trna ligase, RIM101 - rim101p, INO80 - chromatin-remodeling atpase ino80, GAT2 - gat2p, GSM1 - gsm1p, PRT1 - prt1p, YCK3 - yck3p, VTS1 - vts1p, PDE2 - pde2p, GZF3 - gzf3p, RPN4 - rpn4p, FLO8 - flo8p, GLE2 - gle2p, MPS1 - mps1p, BOI2 - boi2p, NUT1 - nut1p, TMN3 - tmn3p, RTK1 - rtk1p, RHO4 - rh…
GO:0043934	sporulation	0.000503	0.0727	5.4	5661	143	66	9	[SPO20 - spo20p, CNM67 - cnm67p, SSP1 - ssp1p, SPO1 - spo1p, OSW2 - osw2p, PRB1 - prb1p, RIM20 - rim20p, RED1 - red1p, SPO73 - spo73p]			GO:0006820	anion transport	0.000919	0.133	2.25	5661	115	547	25	[YPQ2 - ypq2p, PUT4 - put4p, AVT7 - avt7p, AGP2 - agp2p, FET3 - fet3p, SSY1 - ssy1p, CAN1 - can1p, AGC1 - agc1p, AVT3 - avt3p, YIA6 - yia6p, VHC1 - vhc1p, YGR125W - hypothetical protein, DIC1 - dic1p, DAL5 - dal5p, YHC3 - yhc3p, BTN2 - btn2p, VBA5 - vba5p, HIP1 - hip1p, GAP1 - gap1p, PHO87 - pho87p, PHO90 - pho90p, YOR390W - hypothetical protein, AVT1 - avt1p, LYP1 - lyp1p, HVG1 - hvg1p]
GO:0000470	maturation of LSU-rRNA	0.000656	0.092	2.62	5661	40	918	17	[IPI1 - ipi1p, SNF6 - snf6p, MAK16 - mak16p, HAS1 - atp-dependent rna helicase has1, TIF6 - tif6p, NOP8 - nop8p, NOP7 - nop7p, RPF2 - rpf2p, SPB1 - spb1p, NOP12 - nop12p, NUG1 - nug1p, SSF1 - ssf1p, NOP2 - nop2p, PRP43 - prp43p, NOP53 - nop53p, RRP15 - rrp15p, MAK5 - mak5p]
GO:0071139	resolution of recombination intermediates	0.000694	0.0946	2830.5	5661	2	1	1	[SMC6 - dna repair protein smc6]
GO:0044767	single-organism developmental process	0.000707	0.0937	3.63	5661	275	68	12	[SPO20 - spo20p, CNM67 - cnm67p, SSP1 - ssp1p, EST2 - est2p, SPO1 - spo1p, CHS5 - chs5p, OSW2 - osw2p, PRB1 - prb1p, YCK2 - yck2p, RIM20 - rim20p, RED1 - red1p, SPO73 - spo73p]
GO:0044702	single organism reproductive process	0.000729	0.0942	3.92	5661	248	64	11	[SPO20 - spo20p, CNM67 - cnm67p, SSP1 - ssp1p, SPO1 - spo1p, MND1 - mnd1p, CHS5 - chs5p, OSW2 - osw2p, MSH4 - muts family protein msh4, RED1 - red1p, SPO73 - spo73p, GPA1 - gpa1p]
GO:0032502	developmental process	0.000738	0.0929	3.62	5661	276	68	12	[SPO20 - spo20p, CNM67 - cnm67p, SSP1 - ssp1p, EST2 - est2p, SPO1 - spo1p, CHS5 - chs5p, OSW2 - osw2p, PRB1 - prb1p, YCK2 - yck2p, RIM20 - rim20p, RED1 - red1p, SPO73 - spo73p]
GO:0030154	cell differentiation	0.000794	0.0974	5.08	5661	152	66	9	[SPO20 - spo20p, CNM67 - cnm67p, SSP1 - ssp1p, SPO1 - spo1p, OSW2 - osw2p, PRB1 - prb1p, RIM20 - rim20p, RED1 - red1p, SPO73 - spo73p]
GO:0010501	RNA secondary structure unwinding	0.000803	0.0961	5.02	5661	26	347	8	[DBP8 - atp-dependent rna helicase dbp8, PRP5 - dead-box rna helicase prp5, DBP2 - dbp2p, HCA4 - hca4p, DBP3 - rna-dependent atpase dbp3, HAS1 - atp-dependent rna helicase has1, ROK1 - rna-dependent atpase rok1, DRS1 - drs1p]
GO:0048869	cellular developmental process	0.00096	0.112	3.78	5661	242	68	11	[SPO20 - spo20p, CNM67 - cnm67p, SSP1 - ssp1p, EST2 - est2p, SPO1 - spo1p, OSW2 - osw2p, PRB1 - prb1p, YCK2 - yck2p, RIM20 - rim20p, RED1 - red1p, SPO73 - spo73p]

## Sheet: fig4 raw data
strain	MAT	resistance	EMS_dose_[ul/ml]	mgr	normalized_mgr	replicate				Growth rates were calculated from growth curves using measurements from at least 4 timepoints (but usually 6 or more).
YJM978	a	G	0	0.295356	1.00117	1				Clones of each MAT type were assayed for all strains in quadruplicates (except for UWOPS05_227_2, MATα DBVPG1373 and MATα 273614 which were done in triplicates).
YJM978	a	G	0	0.287785	0.975511	1				mgr- maximal growth rate; normalized- mgr divided by average mgrs of all clones of a given strain (both MAT) not treated with EMS.
YJM978	a	G	0	0.276107	0.935926	1
YJM978	a	G	0	0.275621	0.934277	1
YJM978	a	G	0	0.304578	1.03243	1
YJM978	a	G	0	0.323148	1.09538	1
YJM978	a	G	0	0.306569	1.03918	1
YJM978	a	G	0	0.29072	0.98546	1
YJM978	a	G	2	0.258466	0.876127	1
YJM978	a	G	2	0.178839	0.606214	1
YJM978	a	G	2	0.283837	0.962127	1
YJM978	a	G	2	0.310209	1.05152	1
YJM978	a	G	2	0.287663	0.975097	1
YJM978	a	G	2	0.314665	1.06662	1
YJM978	a	G	2	0.293481	0.994818	1
YJM978	a	G	2	0.261304	0.885748	1
YJM978	a	G	5	0.280349	0.950304	1
YJM978	a	G	5	0.295692	1.00231	1
YJM978	a	G	5	0.291361	0.987631	1
YJM978	a	G	5	0.296531	1.00516	1
YJM978	a	G	5	0.292926	0.992936	1
YJM978	a	G	5	0.26954	0.913666	1
YJM978	a	G	5	0.288455	0.977781	1
YJM978	a	G	5	0.230602	0.781676	1
YJM978	a	G	10	0.159007	0.538988	1
YJM978	a	G	10	0.174162	0.59036	1
YJM978	a	G	10	0.1938	0.656926	1
YJM978	a	G	10	0.177281	0.600934	1
YJM978	a	G	10	0.236232	0.80076	1
YJM978	a	G	10	0.183092	0.62063	1
YJM978	a	G	10	0.258117	0.874946	1
YJM978	a	G	10	0.1489	0.50473	1
YJM978	a	G	20	0.242656	0.822536	1
YJM978	a	G	20	0.0594636	0.201565	1
YJM978	a	G	20	0.251151	0.851332	1
YJM978	a	G	20	0.1947	0.659978	1
YJM978	a	G	20	0.247769	0.839868	1
YJM978	a	G	20			1
YJM978	a	G	20	0.229222	0.776997	1
YJM978	a	G	20	0.195299	0.66201	1
YJM978	a	G	30	0.198921	0.674285	1
YJM978	a	G	30	0.16519	0.559947	1
YJM978	a	G	30	0.138865	0.470713	1
YJM978	a	G	30	0.220569	0.747666	1
YJM978	a	G	30	0.285006	0.966089	1
YJM978	a	G	30	0.19229	0.651808	1
YJM978	a	G	30	0.154924	0.525149	1
YJM978	a	G	30	0.230313	0.780695	1
YJM978	a	G	40	0.1384	0.469137	1
YJM978	a	G	40	0.088232	0.299082	1
YJM978	a	G	40	0.237701	0.805739	1
YJM978	a	G	40	0.176984	0.599927	1
YJM978	a	G	40	0.158791	0.538257	1
YJM978	a	G	40	0.179668	0.609023	1
YJM978	a	G	40	0.232548	0.788274	1
YJM978	a	G	40	0.223182	0.756525	1
YJM978	a	G	0	0.280533	0.950928	2
YJM978	a	G	0	0.300687	1.01924	2
YJM978	a	G	0	0.287105	0.973206	2
YJM978	a	G	0	0.301358	1.02152	2
YJM978	a	G	0	0.297353	1.00794	2
YJM978	a	G	0	0.315439	1.06925	2
YJM978	a	G	0	0.296609	1.00542	2
YJM978	a	G	0	0.273838	0.928234	2
YJM978	a	G	2	0.267673	0.907337	2
YJM978	a	G	2	0.156003	0.528806	2
YJM978	a	G	2	0.266516	0.903414	2
YJM978	a	G	2	0.28374	0.961798	2
YJM978	a	G	2	0.300003	1.01693	2
YJM978	a	G	2	0.306599	1.03928	2
YJM978	a	G	2	0.323573	1.09682	2
YJM978	a	G	2	0.261185	0.885344	2
YJM978	a	G	5	0.282332	0.957027	2
YJM978	a	G	5	0.312717	1.06002	2
YJM978	a	G	5	0.261464	0.886289	2
YJM978	a	G	5	0.314617	1.06646	2
YJM978	a	G	5	0.242487	0.821964	2
YJM978	a	G	5	0.265759	0.900848	2
YJM978	a	G	5	0.292394	0.991135	2
YJM978	a	G	5	0.231505	0.784735	2
YJM978	a	G	10	0.162011	0.549171	2
YJM978	a	G	10	0.148703	0.504062	2
YJM978	a	G	10	0.197231	0.668557	2
YJM978	a	G	10	0.166541	0.564527	2
YJM978	a	G	10	0.253041	0.857737	2
YJM978	a	G	10	0.16314	0.553	2
YJM978	a	G	10	0.279247	0.946568	2
YJM978	a	G	10	0.15458	0.523983	2
YJM978	a	G	20	0.223525	0.757688	2
YJM978	a	G	20	0.108529	0.367883	2
YJM978	a	G	20	0.281256	0.953379	2
YJM978	a	G	20	0.202892	0.687746	2
YJM978	a	G	20	0.25765	0.873362	2
YJM978	a	G	20			2
YJM978	a	G	20	0.228365	0.774094	2
YJM978	a	G	20	0.181249	0.614384	2
YJM978	a	G	30	0.193133	0.654668	2
YJM978	a	G	30	0.161835	0.548577	2
YJM978	a	G	30	0.128001	0.433887	2
YJM978	a	G	30	0.189303	0.641685	2
YJM978	a	G	30	0.267392	0.906385	2
YJM978	a	G	30	0.208657	0.707289	2
YJM978	a	G	30	0.150348	0.509636	2
YJM978	a	G	30	0.248466	0.842232	2
YJM978	a	G	40	0.132718	0.449877	2
YJM978	a	G	40	0.073593	0.24946	2
YJM978	a	G	40	0.237041	0.803503	2
YJM978	a	G	40	0.171862	0.582563	2
YJM978	a	G	40	0.152612	0.51731	2
YJM978	a	G	40	0.175175	0.593793	2
YJM978	a	G	40	0.250683	0.849745	2
YJM978	a	G	40	0.251919	0.853935	2
YJM978	a	G	0	0.246545	0.835718	3
YJM978	a	G	0	0.267006	0.905077	3
YJM978	a	G	0	0.259815	0.880701	3
YJM978	a	G	0	0.287974	0.976151	3
YJM978	a	G	0	0.314515	1.06612	3
YJM978	a	G	0	0.310695	1.05317	3
YJM978	a	G	0	0.275251	0.933024	3
YJM978	a	G	0	0.256644	0.86995	3
YJM978	a	G	2	0.269064	0.912052	3
YJM978	a	G	2	0.176993	0.599956	3
YJM978	a	G	2	0.271446	0.920126	3
YJM978	a	G	2	0.303386	1.02839	3
YJM978	a	G	2	0.281493	0.954184	3
YJM978	a	G	2	0.284972	0.965976	3
YJM978	a	G	2	0.2837	0.961665	3
YJM978	a	G	2	0.251838	0.85366	3
YJM978	a	G	5	0.246975	0.837177	3
YJM978	a	G	5	0.249594	0.846054	3
YJM978	a	G	5	0.243831	0.826518	3
YJM978	a	G	5	0.272408	0.923385	3
YJM978	a	G	5	0.271747	0.921146	3
YJM978	a	G	5	0.277871	0.941905	3
YJM978	a	G	5	0.265288	0.899253	3
YJM978	a	G	5	0.247076	0.837519	3
YJM978	a	G	10	0.167151	0.566594	3
YJM978	a	G	10	0.179038	0.606888	3
YJM978	a	G	10	0.170122	0.576667	3
YJM978	a	G	10	0.180509	0.611876	3
YJM978	a	G	10	0.176611	0.598663	3
YJM978	a	G	10	0.1868	0.633201	3
YJM978	a	G	10	0.237327	0.804473	3
YJM978	a	G	10	0.178328	0.604482	3
YJM978	a	G	20	0.209738	0.710952	3
YJM978	a	G	20	0.0742529	0.251696	3
YJM978	a	G	20	0.243772	0.82632	3
YJM978	a	G	20	0.203715	0.690536	3
YJM978	a	G	20	0.273107	0.925757	3
YJM978	a	G	20			3
YJM978	a	G	20	0.247388	0.838575	3
YJM978	a	G	20	0.172658	0.585262	3
YJM978	a	G	30	0.219846	0.745216	3
YJM978	a	G	30	0.156103	0.529145	3
YJM978	a	G	30	0.139045	0.471324	3
YJM978	a	G	30	0.170297	0.577259	3
YJM978	a	G	30	0.212149	0.719126	3
YJM978	a	G	30	0.220842	0.748591	3
YJM978	a	G	30	0.179157	0.607291	3
YJM978	a	G	30	0.250286	0.848398	3
YJM978	a	G	40	0.119423	0.40481	3
YJM978	a	G	40	0.0772353	0.261806	3
YJM978	a	G	40	0.220263	0.746628	3
YJM978	a	G	40	0.138912	0.470873	3
YJM978	a	G	40	0.133971	0.454123	3
YJM978	a	G	40	0.226321	0.767165	3
YJM978	a	G	40	0.205648	0.697089	3
YJM978	a	G	40	0.283492	0.960958	3
YJM978	a	G	0	0.285059	0.966271	4
YJM978	a	G	0	0.308631	1.04617	4
YJM978	a	G	0	0.289175	0.980221	4
YJM978	a	G	0	0.311413	1.0556	4
YJM978	a	G	0	0.308378	1.04531	4
YJM978	a	G	0	0.302579	1.02566	4
YJM978	a	G	0	0.316592	1.07316	4
YJM978	a	G	0	0.269186	0.912466	4
YJM978	a	G	2	0.2925	0.991491	4
YJM978	a	G	2	0.173009	0.586454	4
YJM978	a	G	2	0.31025	1.05166	4
YJM978	a	G	2	0.319928	1.08446	4
YJM978	a	G	2	0.311976	1.05751	4
YJM978	a	G	2	0.2998	1.01624	4
YJM978	a	G	2	0.314496	1.06605	4
YJM978	a	G	2	0.288055	0.976427	4
YJM978	a	G	5	0.277263	0.939842	4
YJM978	a	G	5	0.304764	1.03307	4
YJM978	a	G	5	0.305497	1.03555	4
YJM978	a	G	5	0.32168	1.0904	4
YJM978	a	G	5	0.317258	1.07542	4
YJM978	a	G	5	0.312391	1.05892	4
YJM978	a	G	5	0.298448	1.01165	4
YJM978	a	G	5	0.295616	1.00206	4
YJM978	a	G	10	0.158116	0.53597	4
YJM978	a	G	10	0.167403	0.567451	4
YJM978	a	G	10	0.223262	0.756796	4
YJM978	a	G	10	0.157308	0.533231	4
YJM978	a	G	10	0.19801	0.671199	4
YJM978	a	G	10	0.172697	0.585395	4
YJM978	a	G	10	0.298251	1.01099	4
YJM978	a	G	10	0.1527	0.517609	4
YJM978	a	G	20	0.19661	0.666454	4
YJM978	a	G	20	0.0640629	0.217155	4
YJM978	a	G	20	0.214855	0.728299	4
YJM978	a	G	20	0.160966	0.545628	4
YJM978	a	G	20	0.235542	0.798423	4
YJM978	a	G	20			4
YJM978	a	G	20	0.250493	0.849102	4
YJM978	a	G	20	0.180122	0.610565	4
YJM978	a	G	30	0.17302	0.58649	4
YJM978	a	G	30	0.164015	0.555966	4
YJM978	a	G	30	0.152219	0.515981	4
YJM978	a	G	30	0.276555	0.937445	4
YJM978	a	G	30	0.30303	1.02718	4
YJM978	a	G	30	0.217995	0.738941	4
YJM978	a	G	30	0.179433	0.608226	4
YJM978	a	G	30	0.218344	0.740125	4
YJM978	a	G	40	0.14345	0.486257	4
YJM978	a	G	40	0.104899	0.355578	4
YJM978	a	G	40	0.266969	0.90495	4
YJM978	a	G	40	0.187604	0.635926	4
YJM978	a	G	40	0.165148	0.559806	4
YJM978	a	G	40	0.167406	0.56746	4
YJM978	a	G	40	0.246728	0.836339	4
YJM978	a	G	40	0.277779	0.941593	4
YJM978	α	H	0	0.277054	0.939136	1
YJM978	α	H	0	0.285387	0.967381	1
YJM978	α	H	0	0.274957	0.932027	1
YJM978	α	H	0	0.286487	0.971111	1
YJM978	α	H	0	0.262977	0.891417	1
YJM978	α	H	0	0.273023	0.925472	1
YJM978	α	H	0	0.274647	0.930977	1
YJM978	α	H	0	0.287329	0.973964	1
YJM978	α	H	2	0.30822	1.04478	1
YJM978	α	H	2	0.300894	1.01995	1
YJM978	α	H	2	0.297991	1.01011	1
YJM978	α	H	2	0.304997	1.03385	1
YJM978	α	H	2	0.293277	0.994126	1
YJM978	α	H	2	0.302185	1.02432	1
YJM978	α	H	2	0.277299	0.939967	1
YJM978	α	H	2	0.293382	0.994482	1
YJM978	α	H	5	0.265175	0.89887	1
YJM978	α	H	5	0.259864	0.880867	1
YJM978	α	H	5	0.272566	0.923923	1
YJM978	α	H	5	0.319513	1.08306	1
YJM978	α	H	5	0.305845	1.03673	1
YJM978	α	H	5	0.324615	1.10035	1
YJM978	α	H	5	0.311141	1.05468	1
YJM978	α	H	5	0.322135	1.09195	1
YJM978	α	H	10	0.126523	0.428877	1
YJM978	α	H	10	0.261545	0.886564	1
YJM978	α	H	10	0.30758	1.04261	1
YJM978	α	H	10	0.262848	0.890982	1
YJM978	α	H	10	0.30729	1.04163	1
YJM978	α	H	10	0.302663	1.02594	1
YJM978	α	H	10	0.262647	0.890298	1
YJM978	α	H	10	0.214664	0.72765	1
YJM978	α	H	20	0.166733	0.565177	1
YJM978	α	H	20	0.195834	0.663823	1
YJM978	α	H	20	0.219393	0.743681	1
YJM978	α	H	20	0.272208	0.92271	1
YJM978	α	H	20	0.124878	0.423302	1
YJM978	α	H	20	0.209533	0.710259	1
YJM978	α	H	20	0.230312	0.780694	1
YJM978	α	H	20	0.168266	0.570373	1
YJM978	α	H	30	0.164043	0.556061	1
YJM978	α	H	30	0.195923	0.664123	1
YJM978	α	H	30	0.17871	0.605777	1
YJM978	α	H	30	0.228772	0.775472	1
YJM978	α	H	30	0.179216	0.607493	1
YJM978	α	H	30	0.243829	0.826511	1
YJM978	α	H	30			1
YJM978	α	H	30	0.105195	0.35658	1
YJM978	α	H	40	0.227649	0.771665	1
YJM978	α	H	40			1
YJM978	α	H	40	0.169844	0.575724	1
YJM978	α	H	40	0.276477	0.937179	1
YJM978	α	H	40			1
YJM978	α	H	40	0.274434	0.930255	1
YJM978	α	H	40	0.113972	0.386333	1
YJM978	α	H	40	0.142768	0.483944	1
YJM978	α	H	0	0.3092	1.0481	2
YJM978	α	H	0	0.281451	0.95404	2
YJM978	α	H	0	0.277232	0.939738	2
YJM978	α	H	0	0.270348	0.916403	2
YJM978	α	H	0	0.295985	1.00331	2
YJM978	α	H	0	0.312286	1.05856	2
YJM978	α	H	0	0.296009	1.00339	2
YJM978	α	H	0	0.292757	0.992363	2
YJM978	α	H	2	0.267234	0.905848	2
YJM978	α	H	2	0.282661	0.958142	2
YJM978	α	H	2	0.262903	0.891168	2
YJM978	α	H	2	0.257672	0.873437	2
YJM978	α	H	2	0.265383	0.899573	2
YJM978	α	H	2	0.297721	1.00919	2
YJM978	α	H	2	0.284499	0.964372	2
YJM978	α	H	2	0.270154	0.915745	2
YJM978	α	H	5	0.226721	0.768519	2
YJM978	α	H	5	0.246224	0.83463	2
YJM978	α	H	5	0.234754	0.795749	2
YJM978	α	H	5	0.244028	0.827187	2
YJM978	α	H	5	0.251838	0.85366	2
YJM978	α	H	5	0.259385	0.879242	2
YJM978	α	H	5	0.287112	0.97323	2
YJM978	α	H	5	0.292868	0.992739	2
YJM978	α	H	10	0.13515	0.45812	2
YJM978	α	H	10	0.253387	0.858912	2
YJM978	α	H	10	0.274908	0.931861	2
YJM978	α	H	10	0.251799	0.853529	2
YJM978	α	H	10	0.278557	0.94423	2
YJM978	α	H	10	0.260801	0.884044	2
YJM978	α	H	10	0.228434	0.774327	2
YJM978	α	H	10	0.214771	0.728015	2
YJM978	α	H	20	0.157375	0.533458	2
YJM978	α	H	20	0.189174	0.641247	2
YJM978	α	H	20	0.208743	0.707579	2
YJM978	α	H	20	0.299537	1.01535	2
YJM978	α	H	20	0.166047	0.562852	2
YJM978	α	H	20	0.209002	0.708458	2
YJM978	α	H	20	0.256238	0.868574	2
YJM978	α	H	20	0.160799	0.545063	2
YJM978	α	H	30	0.162549	0.550997	2
YJM978	α	H	30	0.180117	0.610545	2
YJM978	α	H	30	0.183605	0.622368	2
YJM978	α	H	30	0.227763	0.772054	2
YJM978	α	H	30	0.174825	0.592606	2
YJM978	α	H	30	0.230398	0.780985	2
YJM978	α	H	30			2
YJM978	α	H	30	0.136215	0.461729	2
YJM978	α	H	40	0.211745	0.717757	2
YJM978	α	H	40			2
YJM978	α	H	40	0.120268	0.407675	2
YJM978	α	H	40	0.262882	0.891096	2
YJM978	α	H	40			2
YJM978	α	H	40	0.213323	0.723104	2
YJM978	α	H	40	0.131709	0.446458	2
YJM978	α	H	40	0.151929	0.514997	2
YJM978	α	H	0	0.291306	0.987445	3
YJM978	α	H	0	0.274423	0.930217	3
YJM978	α	H	0	0.300029	1.01702	3
YJM978	α	H	0	0.319917	1.08443	3
YJM978	α	H	0	0.319866	1.08426	3
YJM978	α	H	0	0.313857	1.06389	3
YJM978	α	H	0	0.2975	1.00844	3
YJM978	α	H	0	0.29425	0.997425	3
YJM978	α	H	2	0.290313	0.984079	3
YJM978	α	H	2	0.293537	0.995007	3
YJM978	α	H	2	0.293342	0.994347	3
YJM978	α	H	2	0.291509	0.988133	3
YJM978	α	H	2	0.295866	1.0029	3
YJM978	α	H	2	0.278748	0.944878	3
YJM978	α	H	2	0.287994	0.97622	3
YJM978	α	H	2	0.245125	0.830904	3
YJM978	α	H	5	0.268851	0.91133	3
YJM978	α	H	5	0.306377	1.03853	3
YJM978	α	H	5	0.313746	1.06351	3
YJM978	α	H	5	0.297288	1.00772	3
YJM978	α	H	5	0.301185	1.02093	3
YJM978	α	H	5	0.313451	1.06251	3
YJM978	α	H	5	0.300294	1.01791	3
YJM978	α	H	5	0.279452	0.947265	3
YJM978	α	H	10	0.140649	0.476761	3
YJM978	α	H	10	0.239974	0.813444	3
YJM978	α	H	10	0.283972	0.962584	3
YJM978	α	H	10	0.282564	0.957814	3
YJM978	α	H	10	0.293607	0.995244	3
YJM978	α	H	10	0.232137	0.78688	3
YJM978	α	H	10	0.252064	0.854425	3
YJM978	α	H	10	0.206221	0.699032	3
YJM978	α	H	20	0.191905	0.650504	3
YJM978	α	H	20	0.184075	0.623964	3
YJM978	α	H	20	0.199954	0.677787	3
YJM978	α	H	20	0.269304	0.912864	3
YJM978	α	H	20	0.172102	0.583379	3
YJM978	α	H	20	0.193347	0.655392	3
YJM978	α	H	20	0.273985	0.928733	3
YJM978	α	H	20	0.186331	0.631611	3
YJM978	α	H	30	0.177306	0.601017	3
YJM978	α	H	30	0.180048	0.610311	3
YJM978	α	H	30	0.177303	0.601006	3
YJM978	α	H	30	0.213929	0.72516	3
YJM978	α	H	30	0.172937	0.586206	3
YJM978	α	H	30	0.216473	0.733783	3
YJM978	α	H	30			3
YJM978	α	H	30	0.126464	0.428678	3
YJM978	α	H	40	0.210862	0.714762	3
YJM978	α	H	40			3
YJM978	α	H	40	0.139766	0.473769	3
YJM978	α	H	40	0.287345	0.97402	3
YJM978	α	H	40			3
YJM978	α	H	40	0.23807	0.806989	3
YJM978	α	H	40	0.146072	0.495145	3
YJM978	α	H	40	0.16745	0.567609	3
YJM978	α	H	0	0.295709	1.00237	4
YJM978	α	H	0	0.316843	1.07401	4
YJM978	α	H	0	0.344464	1.16764	4
YJM978	α	H	0	0.323956	1.09812	4
YJM978	α	H	0	0.335791	1.13824	4
YJM978	α	H	0	0.338141	1.1462	4
YJM978	α	H	0	0.338851	1.14861	4
YJM978	α	H	0	0.296324	1.00445	4
YJM978	α	H	2	0.317756	1.07711	4
YJM978	α	H	2	0.320968	1.08799	4
YJM978	α	H	2	0.330229	1.11938	4
YJM978	α	H	2	0.33403	1.13227	4
YJM978	α	H	2	0.336895	1.14198	4
YJM978	α	H	2	0.324113	1.09865	4
YJM978	α	H	2	0.332577	1.12734	4
YJM978	α	H	2	0.317764	1.07713	4
YJM978	α	H	5	0.28061	0.95119	4
YJM978	α	H	5	0.265363	0.899507	4
YJM978	α	H	5	0.272627	0.92413	4
YJM978	α	H	5	0.256939	0.870952	4
YJM978	α	H	5	0.291271	0.987326	4
YJM978	α	H	5	0.276467	0.937146	4
YJM978	α	H	5	0.269174	0.912425	4
YJM978	α	H	5	0.252084	0.854496	4
YJM978	α	H	10	0.129824	0.440068	4
YJM978	α	H	10	0.267303	0.906081	4
YJM978	α	H	10	0.267526	0.906839	4
YJM978	α	H	10	0.282597	0.957925	4
YJM978	α	H	10	0.281663	0.954758	4
YJM978	α	H	10	0.297006	1.00677	4
YJM978	α	H	10	0.243138	0.82417	4
YJM978	α	H	10	0.224858	0.762207	4
YJM978	α	H	20	0.130689	0.442999	4
YJM978	α	H	20	0.152763	0.517824	4
YJM978	α	H	20	0.202525	0.686503	4
YJM978	α	H	20	0.275694	0.934526	4
YJM978	α	H	20	0.151762	0.51443	4
YJM978	α	H	20	0.190982	0.647375	4
YJM978	α	H	20	0.263111	0.891873	4
YJM978	α	H	20	0.191286	0.648406	4
YJM978	α	H	30	0.172081	0.583306	4
YJM978	α	H	30	0.186162	0.631037	4
YJM978	α	H	30	0.178961	0.606628	4
YJM978	α	H	30	0.239043	0.810287	4
YJM978	α	H	30	0.176112	0.59697	4
YJM978	α	H	30	0.213424	0.723449	4
YJM978	α	H	30			4
YJM978	α	H	30	0.127982	0.433824	4
YJM978	α	H	40	0.209009	0.708482	4
YJM978	α	H	40			4
YJM978	α	H	40	0.122105	0.413902	4
YJM978	α	H	40	0.261615	0.886801	4
YJM978	α	H	40			4
YJM978	α	H	40	0.248086	0.840943	4
YJM978	α	H	40	0.102588	0.347745	4
YJM978	α	H	40	0.167954	0.569318	4
YJM981	a	G	0	0.297629	0.983528	1
YJM981	a	G	0	0.306307	1.0122	1
YJM981	a	G	0	0.295359	0.976029	1
YJM981	a	G	0	0.30829	1.01876	1
YJM981	a	G	0	0.264564	0.874262	1
YJM981	a	G	0	0.304177	1.00517	1
YJM981	a	G	0	0.316231	1.045	1
YJM981	a	G	0	0.278259	0.91952	1
YJM981	a	G	2	0.275818	0.911455	1
YJM981	a	G	2	0.29292	0.967967	1
YJM981	a	G	2	0.26787	0.88519	1
YJM981	a	G	2	0.281131	0.929009	1
YJM981	a	G	2	0.303553	1.0031	1
YJM981	a	G	2	0.296327	0.979225	1
YJM981	a	G	2	0.293163	0.968772	1
YJM981	a	G	2	0.293309	0.969252	1
YJM981	a	G	5	0.160576	0.53063	1
YJM981	a	G	5	0.261474	0.864053	1
YJM981	a	G	5	0.147941	0.488878	1
YJM981	a	G	5	0.26033	0.860271	1
YJM981	a	G	5	0.254264	0.840226	1
YJM981	a	G	5	0.253094	0.836362	1
YJM981	a	G	5	0.171637	0.567183	1
YJM981	a	G	5	0.270552	0.894053	1
YJM981	a	G	10	0.249651	0.824985	1
YJM981	a	G	10	0.262278	0.866711	1
YJM981	a	G	10	0.0489	0.161592	1
YJM981	a	G	10	0.221986	0.733562	1
YJM981	a	G	10	0.217215	0.717797	1
YJM981	a	G	10	0.275417	0.91013	1
YJM981	a	G	10	0.153631	0.507681	1
YJM981	a	G	10	0.22668	0.749075	1
YJM981	a	G	20	0.192921	0.637515	1
YJM981	a	G	20	0.269046	0.889075	1
YJM981	a	G	20	0.184722	0.610423	1
YJM981	a	G	20	0.199776	0.660167	1
YJM981	a	G	20	0.221924	0.733359	1
YJM981	a	G	20	0.242356	0.800877	1
YJM981	a	G	20	0.163629	0.540721	1
YJM981	a	G	20	0.174191	0.575622	1
YJM981	a	G	30	0.196086	0.647976	1
YJM981	a	G	30	0.179405	0.592851	1
YJM981	a	G	30	0.236564	0.781737	1
YJM981	a	G	30	0.140194	0.463276	1
YJM981	a	G	30	0.16514	0.545714	1
YJM981	a	G	30	0.241463	0.797924	1
YJM981	a	G	30	0.289783	0.9576	1
YJM981	a	G	30	0.222824	0.736333	1
YJM981	a	G	40	0.288507	0.953383	1
YJM981	a	G	40	0.240597	0.795064	1
YJM981	a	G	40	0.119985	0.396495	1
YJM981	a	G	40	0.079466	0.262599	1
YJM981	a	G	40	0.166908	0.551554	1
YJM981	a	G	40	0.240511	0.794779	1
YJM981	a	G	40	0.191106	0.63152	1
YJM981	a	G	40	0.216033	0.71389	1
YJM981	a	G	0	0.302346	0.999115	2
YJM981	a	G	0	0.314565	1.03949	2
YJM981	a	G	0	0.266049	0.879171	2
YJM981	a	G	0	0.259499	0.857527	2
YJM981	a	G	0	0.274582	0.90737	2
YJM981	a	G	0	0.310991	1.02768	2
YJM981	a	G	0	0.264715	0.874764	2
YJM981	a	G	0	0.29605	0.978311	2
YJM981	a	G	2	0.254788	0.84196	2
YJM981	a	G	2	0.261315	0.863528	2
YJM981	a	G	2	0.258449	0.854055	2
YJM981	a	G	2	0.256867	0.848828	2
YJM981	a	G	2	0.275811	0.91143	2
YJM981	a	G	2	0.339424	1.12164	2
YJM981	a	G	2	0.293886	0.97116	2
YJM981	a	G	2	0.329777	1.08976	2
YJM981	a	G	5	0.157916	0.521842	2
YJM981	a	G	5	0.266645	0.881142	2
YJM981	a	G	5	0.158145	0.522598	2
YJM981	a	G	5	0.30709	1.01479	2
YJM981	a	G	5	0.283201	0.935851	2
YJM981	a	G	5	0.280033	0.925381	2
YJM981	a	G	5	0.1697	0.56078	2
YJM981	a	G	5	0.267285	0.883254	2
YJM981	a	G	10	0.314982	1.04087	2
YJM981	a	G	10	0.288718	0.954083	2
YJM981	a	G	10	0.0568403	0.187831	2
YJM981	a	G	10	0.226478	0.748406	2
YJM981	a	G	10	0.289777	0.957581	2
YJM981	a	G	10	0.314648	1.03977	2
YJM981	a	G	10	0.180109	0.595178	2
YJM981	a	G	10	0.204853	0.676945	2
YJM981	a	G	20	0.199507	0.659279	2
YJM981	a	G	20	0.242921	0.802744	2
YJM981	a	G	20	0.200367	0.662121	2
YJM981	a	G	20	0.222273	0.73451	2
YJM981	a	G	20	0.252225	0.833488	2
YJM981	a	G	20	0.239128	0.79021	2
YJM981	a	G	20	0.195802	0.647036	2
YJM981	a	G	20	0.186057	0.614835	2
YJM981	a	G	30	0.230754	0.762537	2
YJM981	a	G	30	0.247373	0.817456	2
YJM981	a	G	30	0.260353	0.860348	2
YJM981	a	G	30	0.175073	0.578536	2
YJM981	a	G	30	0.187908	0.62095	2
YJM981	a	G	30	0.257701	0.851584	2
YJM981	a	G	30	0.284383	0.939756	2
YJM981	a	G	30	0.191278	0.632086	2
YJM981	a	G	40	0.297389	0.982734	2
YJM981	a	G	40	0.237575	0.785077	2
YJM981	a	G	40	0.13498	0.446047	2
YJM981	a	G	40	0.078879	0.260659	2
YJM981	a	G	40	0.190449	0.629346	2
YJM981	a	G	40	0.237381	0.784438	2
YJM981	a	G	40	0.172776	0.570946	2
YJM981	a	G	40	0.21486	0.710014	2
YJM981	a	G	0	0.25767	0.851483	3
YJM981	a	G	0	0.30623	1.01195	3
YJM981	a	G	0	0.294523	0.973265	3
YJM981	a	G	0	0.298588	0.986699	3
YJM981	a	G	0	0.293236	0.969011	3
YJM981	a	G	0	0.293526	0.969969	3
YJM981	a	G	0	0.315976	1.04416	3
YJM981	a	G	0	0.288455	0.953212	3
YJM981	a	G	2	0.286048	0.94526	3
YJM981	a	G	2	0.284059	0.938687	3
YJM981	a	G	2	0.28248	0.933469	3
YJM981	a	G	2	0.275291	0.909713	3
YJM981	a	G	2	0.304109	1.00494	3
YJM981	a	G	2	0.310437	1.02585	3
YJM981	a	G	2	0.309654	1.02327	3
YJM981	a	G	2	0.278599	0.920642	3
YJM981	a	G	5	0.171528	0.566822	3
YJM981	a	G	5	0.278458	0.920176	3
YJM981	a	G	5	0.168838	0.557932	3
YJM981	a	G	5	0.240212	0.79379	3
YJM981	a	G	5	0.234789	0.775872	3
YJM981	a	G	5	0.231561	0.765204	3
YJM981	a	G	5	0.137797	0.455358	3
YJM981	a	G	5	0.255234	0.843433	3
YJM981	a	G	10	0.286762	0.947618	3
YJM981	a	G	10	0.272556	0.900672	3
YJM981	a	G	10	0.173472	0.573245	3
YJM981	a	G	10	0.277231	0.916121	3
YJM981	a	G	10	0.249173	0.823405	3
YJM981	a	G	10	0.277492	0.916985	3
YJM981	a	G	10	0.184649	0.610182	3
YJM981	a	G	10	0.27308	0.902406	3
YJM981	a	G	20	0.194738	0.643521	3
YJM981	a	G	20	0.231496	0.76499	3
YJM981	a	G	20	0.205105	0.677778	3
YJM981	a	G	20	0.172402	0.569711	3
YJM981	a	G	20	0.23059	0.761997	3
YJM981	a	G	20	0.249905	0.825821	3
YJM981	a	G	20	0.173733	0.574108	3
YJM981	a	G	20	0.156158	0.51603	3
YJM981	a	G	30	0.197494	0.652627	3
YJM981	a	G	30	0.232286	0.7676	3
YJM981	a	G	30	0.267898	0.885281	3
YJM981	a	G	30	0.174859	0.577829	3
YJM981	a	G	30	0.148079	0.489333	3
YJM981	a	G	30	0.219552	0.725521	3
YJM981	a	G	30	0.272198	0.899491	3
YJM981	a	G	30	0.222553	0.735438	3
YJM981	a	G	40	0.297631	0.983534	3
YJM981	a	G	40	0.263681	0.871346	3
YJM981	a	G	40	0.137257	0.453572	3
YJM981	a	G	40	0.0849793	0.280818	3
YJM981	a	G	40	0.201556	0.666052	3
YJM981	a	G	40	0.229706	0.759075	3
YJM981	a	G	40	0.191131	0.6316	3
YJM981	a	G	40	0.216643	0.715907	3
YJM981	a	G	0	0.284317	0.939539	4
YJM981	a	G	0	0.308639	1.01991	4
YJM981	a	G	0	0.283855	0.938011	4
YJM981	a	G	0	0.295279	0.975764	4
YJM981	a	G	0	0.317528	1.04928	4
YJM981	a	G	0	0.320034	1.05757	4
YJM981	a	G	0	0.332896	1.10007	4
YJM981	a	G	0	0.304654	1.00674	4
YJM981	a	G	2	0.302742	1.00042	4
YJM981	a	G	2	0.315051	1.0411	4
YJM981	a	G	2	0.278977	0.921891	4
YJM981	a	G	2	0.308469	1.01935	4
YJM981	a	G	2	0.322483	1.06566	4
YJM981	a	G	2	0.329555	1.08903	4
YJM981	a	G	2	0.324391	1.07196	4
YJM981	a	G	2	0.30036	0.992552	4
YJM981	a	G	5	0.145408	0.480508	4
YJM981	a	G	5	0.299571	0.989947	4
YJM981	a	G	5	0.149803	0.49503	4
YJM981	a	G	5	0.311494	1.02935	4
YJM981	a	G	5	0.303259	1.00213	4
YJM981	a	G	5	0.282005	0.931899	4
YJM981	a	G	5	0.155444	0.513672	4
YJM981	a	G	5	0.250986	0.829396	4
YJM981	a	G	10	0.296483	0.979743	4
YJM981	a	G	10	0.296936	0.981237	4
YJM981	a	G	10	0.119794	0.395864	4
YJM981	a	G	10	0.252428	0.834159	4
YJM981	a	G	10	0.267838	0.885081	4
YJM981	a	G	10	0.322118	1.06445	4
YJM981	a	G	10	0.174733	0.577414	4
YJM981	a	G	10	0.289657	0.957184	4
YJM981	a	G	20	0.177265	0.585782	4
YJM981	a	G	20	0.271848	0.898336	4
YJM981	a	G	20	0.174896	0.57795	4
YJM981	a	G	20	0.203351	0.671982	4
YJM981	a	G	20	0.207966	0.687234	4
YJM981	a	G	20	0.249287	0.823781	4
YJM981	a	G	20	0.168269	0.556053	4
YJM981	a	G	20	0.151337	0.500101	4
YJM981	a	G	30	0.184221	0.608767	4
YJM981	a	G	30	0.227396	0.75144	4
YJM981	a	G	30	0.209548	0.692461	4
YJM981	a	G	30	0.186029	0.614741	4
YJM981	a	G	30	0.154316	0.509944	4
YJM981	a	G	30	0.243413	0.804371	4
YJM981	a	G	30	0.258065	0.852788	4
YJM981	a	G	30	0.170203	0.562442	4
YJM981	a	G	40	0.294794	0.97416	4
YJM981	a	G	40	0.278669	0.920874	4
YJM981	a	G	40	0.14129	0.4669	4
YJM981	a	G	40	0.100467	0.331998	4
YJM981	a	G	40	0.149835	0.495136	4
YJM981	a	G	40	0.253299	0.837039	4
YJM981	a	G	40	0.164578	0.543856	4
YJM981	a	G	40	0.220379	0.728252	4
YJM981	α	H	0	0.297616	0.983487	1
YJM981	α	H	0	0.339063	1.12045	1
YJM981	α	H	0	0.301516	0.996375	1
YJM981	α	H	0	0.285223	0.942532	1
YJM981	α	H	0	0.282715	0.934243	1
YJM981	α	H	0	0.299705	0.99039	1
YJM981	α	H	0	0.27723	0.91612	1
YJM981	α	H	0	0.297756	0.983948	1
YJM981	α	H	2	0.289615	0.957046	1
YJM981	α	H	2	0.300849	0.99417	1
YJM981	α	H	2	0.289477	0.95659	1
YJM981	α	H	2	0.313925	1.03738	1
YJM981	α	H	2	0.28779	0.951016	1
YJM981	α	H	2	0.280659	0.927452	1
YJM981	α	H	2	0.270965	0.895415	1
YJM981	α	H	2	0.28944	0.956467	1
YJM981	α	H	5	0.281473	0.930141	1
YJM981	α	H	5	0.317265	1.04842	1
YJM981	α	H	5	0.291577	0.963528	1
YJM981	α	H	5	0.192875	0.637364	1
YJM981	α	H	5	0.27848	0.920251	1
YJM981	α	H	5	0.254111	0.83972	1
YJM981	α	H	5	0.196781	0.650273	1
YJM981	α	H	5	0.280973	0.928488	1
YJM981	α	H	10	0.308929	1.02087	1
YJM981	α	H	10	0.203578	0.672732	1
YJM981	α	H	10	0.198094	0.654611	1
YJM981	α	H	10	0.203124	0.671234	1
YJM981	α	H	10	0.228312	0.754467	1
YJM981	α	H	10	0.264393	0.8737	1
YJM981	α	H	10	0.249838	0.825601	1
YJM981	α	H	10	0.309225	1.02185	1
YJM981	α	H	20	0.30717	1.01506	1
YJM981	α	H	20	0.224801	0.742864	1
YJM981	α	H	20	0.127791	0.422291	1
YJM981	α	H	20	0.114304	0.377723	1
YJM981	α	H	20	0.258424	0.853973	1
YJM981	α	H	20	0.229474	0.758308	1
YJM981	α	H	20	0.143214	0.473257	1
YJM981	α	H	20	0.26681	0.881685	1
YJM981	α	H	30	0.241655	0.798562	1
YJM981	α	H	30	0.146206	0.483145	1
YJM981	α	H	30	0.209343	0.691785	1
YJM981	α	H	30	0.246521	0.814638	1
YJM981	α	H	30	0.277037	0.915483	1
YJM981	α	H	30	0.214233	0.707943	1
YJM981	α	H	30	0.136155	0.44993	1
YJM981	α	H	30			1
YJM981	α	H	40	0.14225	0.470072	1
YJM981	α	H	40	0.204712	0.676481	1
YJM981	α	H	40	0.261853	0.865306	1
YJM981	α	H	40	0.15876	0.524631	1
YJM981	α	H	40			1
YJM981	α	H	40	0.257437	0.850714	1
YJM981	α	H	40	0.15489	0.51184	1
YJM981	α	H	40	0.155046	0.512356	1
YJM981	α	H	0	0.335975	1.11024	2
YJM981	α	H	0	0.331506	1.09548	2
YJM981	α	H	0	0.308759	1.02031	2
YJM981	α	H	0	0.324044	1.07082	2
YJM981	α	H	0	0.296058	0.978337	2
YJM981	α	H	0	0.319135	1.0546	2
YJM981	α	H	0	0.308963	1.02098	2
YJM981	α	H	0	0.314013	1.03767	2
YJM981	α	H	2	0.285656	0.943964	2
YJM981	α	H	2	0.322265	1.06494	2
YJM981	α	H	2	0.305331	1.00898	2
YJM981	α	H	2	0.323522	1.06909	2
YJM981	α	H	2	0.270772	0.894779	2
YJM981	α	H	2	0.313809	1.037	2
YJM981	α	H	2	0.275477	0.910325	2
YJM981	α	H	2	0.322132	1.0645	2
YJM981	α	H	5	0.294196	0.972185	2
YJM981	α	H	5	0.308731	1.02021	2
YJM981	α	H	5	0.292036	0.965046	2
YJM981	α	H	5	0.207097	0.68436	2
YJM981	α	H	5	0.24882	0.822235	2
YJM981	α	H	5	0.299959	0.991228	2
YJM981	α	H	5	0.167318	0.552909	2
YJM981	α	H	5	0.252684	0.835005	2
YJM981	α	H	10	0.291041	0.961759	2
YJM981	α	H	10	0.196459	0.649209	2
YJM981	α	H	10	0.223522	0.738638	2
YJM981	α	H	10	0.21511	0.710842	2
YJM981	α	H	10	0.214155	0.707683	2
YJM981	α	H	10	0.278848	0.921467	2
YJM981	α	H	10	0.229892	0.759689	2
YJM981	α	H	10	0.287515	0.950107	2
YJM981	α	H	20	0.344027	1.13685	2
YJM981	α	H	20	0.220706	0.729333	2
YJM981	α	H	20	0.172232	0.569148	2
YJM981	α	H	20	0.124768	0.412301	2
YJM981	α	H	20	0.261851	0.865299	2
YJM981	α	H	20	0.240023	0.793165	2
YJM981	α	H	20	0.148478	0.490652	2
YJM981	α	H	20	0.280248	0.926093	2
YJM981	α	H	30	0.280949	0.928407	2
YJM981	α	H	30	0.188595	0.623221	2
YJM981	α	H	30	0.220035	0.727116	2
YJM981	α	H	30	0.241911	0.799407	2
YJM981	α	H	30	0.263674	0.871323	2
YJM981	α	H	30	0.226634	0.748922	2
YJM981	α	H	30	0.140742	0.46509	2
YJM981	α	H	30			2
YJM981	α	H	40	0.195201	0.645049	2
YJM981	α	H	40	0.191903	0.634152	2
YJM981	α	H	40	0.256256	0.84681	2
YJM981	α	H	40	0.167436	0.553299	2
YJM981	α	H	40			2
YJM981	α	H	40	0.247464	0.817758	2
YJM981	α	H	40	0.115979	0.383258	2
YJM981	α	H	40	0.113404	0.37475	2
YJM981	α	H	0	0.30627	1.01208	3
YJM981	α	H	0	0.2989	0.987729	3
YJM981	α	H	0	0.307547	1.0163	3
YJM981	α	H	0	0.316139	1.0447	3
YJM981	α	H	0	0.316999	1.04754	3
YJM981	α	H	0	0.319965	1.05734	3
YJM981	α	H	0	0.32004	1.05759	3
YJM981	α	H	0	0.293747	0.970699	3
YJM981	α	H	2	0.288326	0.952787	3
YJM981	α	H	2	0.285804	0.944451	3
YJM981	α	H	2	0.256208	0.846652	3
YJM981	α	H	2	0.290262	0.959183	3
YJM981	α	H	2	0.306223	1.01193	3
YJM981	α	H	2	0.32922	1.08792	3
YJM981	α	H	2	0.316494	1.04587	3
YJM981	α	H	2	0.305971	1.01109	3
YJM981	α	H	5	0.278124	0.919074	3
YJM981	α	H	5	0.31838	1.0521	3
YJM981	α	H	5	0.312715	1.03338	3
YJM981	α	H	5	0.214914	0.710194	3
YJM981	α	H	5	0.312888	1.03395	3
YJM981	α	H	5	0.316907	1.04723	3
YJM981	α	H	5	0.153303	0.506597	3
YJM981	α	H	5	0.293182	0.968835	3
YJM981	α	H	10	0.271684	0.897793	3
YJM981	α	H	10	0.216648	0.715922	3
YJM981	α	H	10	0.220397	0.728312	3
YJM981	α	H	10	0.199912	0.660617	3
YJM981	α	H	10	0.215806	0.713142	3
YJM981	α	H	10	0.26292	0.868831	3
YJM981	α	H	10	0.223281	0.737842	3
YJM981	α	H	10	0.280334	0.926376	3
YJM981	α	H	20	0.347928	1.14974	3
YJM981	α	H	20	0.235289	0.777525	3
YJM981	α	H	20	0.185164	0.611884	3
YJM981	α	H	20	0.116134	0.383771	3
YJM981	α	H	20	0.217809	0.719759	3
YJM981	α	H	20	0.206998	0.684035	3
YJM981	α	H	20	0.136272	0.450317	3
YJM981	α	H	20	0.278127	0.919083	3
YJM981	α	H	30	0.264835	0.875161	3
YJM981	α	H	30	0.177526	0.586644	3
YJM981	α	H	30	0.238504	0.788148	3
YJM981	α	H	30	0.288001	0.951712	3
YJM981	α	H	30	0.262927	0.868855	3
YJM981	α	H	30	0.267327	0.883394	3
YJM981	α	H	30	0.159778	0.527994	3
YJM981	α	H	30			3
YJM981	α	H	40	0.173218	0.572408	3
YJM981	α	H	40	0.212296	0.70154	3
YJM981	α	H	40	0.25485	0.842162	3
YJM981	α	H	40	0.181276	0.599034	3
YJM981	α	H	40			3
YJM981	α	H	40	0.241573	0.798288	3
YJM981	α	H	40	0.120398	0.39786	3
YJM981	α	H	40	0.128203	0.423652	3
YJM981	α	H	0	0.305381	1.00915	4
YJM981	α	H	0	0.31478	1.04021	4
YJM981	α	H	0	0.322948	1.0672	4
YJM981	α	H	0	0.324231	1.07144	4
YJM981	α	H	0	0.318667	1.05305	4
YJM981	α	H	0	0.302956	1.00113	4
YJM981	α	H	0	0.314446	1.0391	4
YJM981	α	H	0	0.309952	1.02425	4
YJM981	α	H	2	0.242656	0.801867	4
YJM981	α	H	2	0.256832	0.848712	4
YJM981	α	H	2	0.287303	0.949407	4
YJM981	α	H	2	0.27247	0.90039	4
YJM981	α	H	2	0.320611	1.05947	4
YJM981	α	H	2	0.334579	1.10563	4
YJM981	α	H	2	0.330957	1.09366	4
YJM981	α	H	2	0.301469	0.996219	4
YJM981	α	H	5	0.312178	1.03161	4
YJM981	α	H	5	0.342084	1.13043	4
YJM981	α	H	5	0.319978	1.05738	4
YJM981	α	H	5	0.216492	0.715407	4
YJM981	α	H	5	0.297822	0.984167	4
YJM981	α	H	5	0.302041	0.998107	4
YJM981	α	H	5	0.174446	0.576463	4
YJM981	α	H	5	0.280447	0.92675	4
YJM981	α	H	10	0.328447	1.08537	4
YJM981	α	H	10	0.214871	0.710052	4
YJM981	α	H	10	0.212769	0.703106	4
YJM981	α	H	10	0.211553	0.699086	4
YJM981	α	H	10	0.249037	0.822954	4
YJM981	α	H	10	0.300376	0.992608	4
YJM981	α	H	10	0.224501	0.741874	4
YJM981	α	H	10	0.294535	0.973304	4
YJM981	α	H	20	0.349144	1.15376	4
YJM981	α	H	20	0.232072	0.766892	4
YJM981	α	H	20	0.164218	0.542665	4
YJM981	α	H	20	0.13328	0.440429	4
YJM981	α	H	20	0.267363	0.883514	4
YJM981	α	H	20	0.233657	0.77213	4
YJM981	α	H	20	0.14477	0.478398	4
YJM981	α	H	20	0.258422	0.853968	4
YJM981	α	H	30	0.290779	0.960892	4
YJM981	α	H	30	0.185357	0.61252	4
YJM981	α	H	30	0.257963	0.852451	4
YJM981	α	H	30	0.288585	0.953644	4
YJM981	α	H	30	0.266631	0.881095	4
YJM981	α	H	30	0.258534	0.854338	4
YJM981	α	H	30	0.153585	0.507529	4
YJM981	α	H	30			4
YJM981	α	H	40	0.184664	0.61023	4
YJM981	α	H	40	0.239348	0.790937	4
YJM981	α	H	40	0.287288	0.949356	4
YJM981	α	H	40	0.164496	0.543584	4
YJM981	α	H	40			4
YJM981	α	H	40	0.282909	0.934886	4
YJM981	α	H	40	0.170056	0.561957	4
YJM981	α	H	40	0.177981	0.588147	4
BC187	a	H	0	0.260997	0.995778	1
BC187	a	H	0	0.27835	1.06198	1
BC187	a	H	0	0.225971	0.862145	1
BC187	a	H	0	0.219102	0.835939	1
BC187	a	H	0	0.248016	0.946254	1
BC187	a	H	0	0.266694	1.01752	1
BC187	a	H	0	0.271251	1.0349	1
BC187	a	H	0	0.246898	0.941987	1
BC187	a	H	2	0.268518	1.02448	1
BC187	a	H	2	0.261199	0.996552	1
BC187	a	H	2	0.26448	1.00907	1
BC187	a	H	2	0.265676	1.01363	1
BC187	a	H	2	0.256364	0.978102	1
BC187	a	H	2	0.290114	1.10687	1
BC187	a	H	2	0.293124	1.11835	1
BC187	a	H	2	0.244052	0.931129	1
BC187	a	H	5	0.252712	0.964169	1
BC187	a	H	5	0.246873	0.941893	1
BC187	a	H	5	0.250074	0.954106	1
BC187	a	H	5	0.27182	1.03707	1
BC187	a	H	5	0.274015	1.04545	1
BC187	a	H	5	0.294873	1.12503	1
BC187	a	H	5	0.26414	1.00777	1
BC187	a	H	5	0.247118	0.942826	1
BC187	a	H	10	0.135182	0.515758	1
BC187	a	H	10	0.27251	1.03971	1
BC187	a	H	10	0.255423	0.974514	1
BC187	a	H	10	0.260695	0.994626	1
BC187	a	H	10	0.248745	0.949035	1
BC187	a	H	10	0.226918	0.865759	1
BC187	a	H	10	0.252202	0.962224	1
BC187	a	H	10	0.224572	0.856807	1
BC187	a	H	20	0.138128	0.526998	1
BC187	a	H	20	0.258229	0.985219	1
BC187	a	H	20	0.255417	0.974489	1
BC187	a	H	20	0.207924	0.793289	1
BC187	a	H	20	0.232412	0.886719	1
BC187	a	H	20	0.266944	1.01847	1
BC187	a	H	20	0.240673	0.918238	1
BC187	a	H	20	0.219613	0.837886	1
BC187	a	H	30	0.165094	0.629881	1
BC187	a	H	30	0.263248	1.00437	1
BC187	a	H	30	0.168441	0.642652	1
BC187	a	H	30	0.237368	0.905627	1
BC187	a	H	30	0.214105	0.816873	1
BC187	a	H	30			1
BC187	a	H	30	0.255588	0.975143	1
BC187	a	H	30	0.159574	0.608821	1
BC187	a	H	40	0.294702	1.12437	1
BC187	a	H	40	0.0971	0.370465	1
BC187	a	H	40	0.175468	0.669462	1
BC187	a	H	40	0.247433	0.944028	1
BC187	a	H	40	0.204413	0.779895	1
BC187	a	H	40	0.252493	0.963334	1
BC187	a	H	40	0.288439	1.10048	1
BC187	a	H	40	0.240057	0.915889	1
BC187	a	H	0	0.240963	0.919342	2
BC187	a	H	0	0.252015	0.961509	2
BC187	a	H	0	0.207816	0.792879	2
BC187	a	H	0	0.218757	0.834623	2
BC187	a	H	0	0.235272	0.897633	2
BC187	a	H	0	0.275803	1.05227	2
BC187	a	H	0	0.264129	1.00773	2
BC187	a	H	0	0.274078	1.04569	2
BC187	a	H	2	0.281425	1.07372	2
BC187	a	H	2	0.285886	1.09074	2
BC187	a	H	2	0.262427	1.00123	2
BC187	a	H	2	0.244774	0.933883	2
BC187	a	H	2	0.269181	1.02701	2
BC187	a	H	2	0.280445	1.06998	2
BC187	a	H	2	0.276785	1.05602	2
BC187	a	H	2	0.263468	1.00521	2
BC187	a	H	5	0.243724	0.929879	2
BC187	a	H	5	0.236474	0.902217	2
BC187	a	H	5	0.205086	0.782463	2
BC187	a	H	5	0.243446	0.928816	2
BC187	a	H	5	0.255515	0.974865	2
BC187	a	H	5	0.251164	0.958265	2
BC187	a	H	5	0.261283	0.996872	2
BC187	a	H	5	0.231938	0.884909	2
BC187	a	H	10	0.138589	0.528759	2
BC187	a	H	10	0.201805	0.769943	2
BC187	a	H	10	0.215222	0.821134	2
BC187	a	H	10	0.239456	0.913596	2
BC187	a	H	10	0.240156	0.916266	2
BC187	a	H	10	0.226467	0.864038	2
BC187	a	H	10	0.244053	0.931133	2
BC187	a	H	10	0.24991	0.953478	2
BC187	a	H	20	0.160736	0.613253	2
BC187	a	H	20	0.268687	1.02512	2
BC187	a	H	20	0.26322	1.00426	2
BC187	a	H	20	0.217611	0.830251	2
BC187	a	H	20	0.224219	0.855462	2
BC187	a	H	20	0.255956	0.976547	2
BC187	a	H	20	0.261111	0.996215	2
BC187	a	H	20	0.207185	0.790471	2
BC187	a	H	30	0.156964	0.598862	2
BC187	a	H	30	0.251599	0.959924	2
BC187	a	H	30	0.156249	0.596135	2
BC187	a	H	30	0.208903	0.797026	2
BC187	a	H	30	0.200129	0.763551	2
BC187	a	H	30			2
BC187	a	H	30	0.25534	0.974195	2
BC187	a	H	30	0.152845	0.583146	2
BC187	a	H	40	0.285426	1.08898	2
BC187	a	H	40	0.0734723	0.280318	2
BC187	a	H	40	0.192725	0.735301	2
BC187	a	H	40	0.260541	0.994041	2
BC187	a	H	40	0.193551	0.738453	2
BC187	a	H	40	0.244458	0.932676	2
BC187	a	H	40	0.261471	0.997586	2
BC187	a	H	40	0.265228	1.01192	2
BC187	a	H	0	0.244313	0.932125	3
BC187	a	H	0	0.250616	0.956172	3
BC187	a	H	0	0.246233	0.939449	3
BC187	a	H	0	0.255201	0.973666	3
BC187	a	H	0	0.247864	0.945674	3
BC187	a	H	0	0.248862	0.949482	3
BC187	a	H	0	0.239962	0.915526	3
BC187	a	H	0	0.203568	0.776671	3
BC187	a	H	2	0.255919	0.976404	3
BC187	a	H	2	0.254933	0.972643	3
BC187	a	H	2	0.229804	0.87677	3
BC187	a	H	2	0.248389	0.947676	3
BC187	a	H	2	0.228115	0.870326	3
BC187	a	H	2	0.245814	0.937852	3
BC187	a	H	2	0.246509	0.940502	3
BC187	a	H	2	0.224209	0.855423	3
BC187	a	H	5	0.265034	1.01118	3
BC187	a	H	5	0.256417	0.978307	3
BC187	a	H	5	0.260876	0.995319	3
BC187	a	H	5	0.269485	1.02816	3
BC187	a	H	5	0.265306	1.01222	3
BC187	a	H	5	0.300732	1.14738	3
BC187	a	H	5	0.247243	0.943306	3
BC187	a	H	5	0.23109	0.881676	3
BC187	a	H	10	0.173176	0.660715	3
BC187	a	H	10	0.248961	0.94986	3
BC187	a	H	10	0.232791	0.888165	3
BC187	a	H	10	0.272716	1.04049	3
BC187	a	H	10	0.28254	1.07797	3
BC187	a	H	10	0.254862	0.972372	3
BC187	a	H	10	0.281576	1.0743	3
BC187	a	H	10	0.283323	1.08096	3
BC187	a	H	20	0.176449	0.673203	3
BC187	a	H	20	0.231964	0.885009	3
BC187	a	H	20	0.258033	0.984471	3
BC187	a	H	20	0.207349	0.791098	3
BC187	a	H	20	0.273663	1.04411	3
BC187	a	H	20	0.255322	0.974126	3
BC187	a	H	20	0.271197	1.0347	3
BC187	a	H	20	0.214887	0.819855	3
BC187	a	H	30	0.141274	0.539003	3
BC187	a	H	30	0.276226	1.05388	3
BC187	a	H	30	0.171274	0.653462	3
BC187	a	H	30	0.213364	0.814047	3
BC187	a	H	30	0.18589	0.709223	3
BC187	a	H	30			3
BC187	a	H	30	0.251935	0.961206	3
BC187	a	H	30	0.140577	0.536342	3
BC187	a	H	40	0.272655	1.04026	3
BC187	a	H	40	0.0839792	0.320405	3
BC187	a	H	40	0.172562	0.658374	3
BC187	a	H	40	0.248984	0.949945	3
BC187	a	H	40	0.185769	0.708762	3
BC187	a	H	40	0.257574	0.982719	3
BC187	a	H	40	0.266585	1.0171	3
BC187	a	H	40	0.266958	1.01852	3
BC187	a	H	0	0.245202	0.935516	4
BC187	a	H	0	0.230853	0.880771	4
BC187	a	H	0	0.236461	0.902166	4
BC187	a	H	0	0.237971	0.90793	4
BC187	a	H	0	0.234201	0.893543	4
BC187	a	H	0	0.268506	1.02443	4
BC187	a	H	0	0.254173	0.969745	4
BC187	a	H	0	0.203908	0.777968	4
BC187	a	H	2	0.247789	0.945388	4
BC187	a	H	2	0.242583	0.925526	4
BC187	a	H	2	0.241833	0.922665	4
BC187	a	H	2	0.254748	0.971939	4
BC187	a	H	2	0.246819	0.941684	4
BC187	a	H	2	0.247207	0.943168	4
BC187	a	H	2	0.246621	0.940931	4
BC187	a	H	2	0.218002	0.831739	4
BC187	a	H	5	0.265943	1.01465	4
BC187	a	H	5	0.248339	0.947485	4
BC187	a	H	5	0.252032	0.961576	4
BC187	a	H	5	0.244023	0.931018	4
BC187	a	H	5	0.260134	0.992485	4
BC187	a	H	5	0.300715	1.14732	4
BC187	a	H	5	0.274001	1.0454	4
BC187	a	H	5	0.239779	0.914828	4
BC187	a	H	10	0.153788	0.586744	4
BC187	a	H	10	0.282414	1.07749	4
BC187	a	H	10	0.288881	1.10217	4
BC187	a	H	10	0.296207	1.13011	4
BC187	a	H	10	0.289121	1.10308	4
BC187	a	H	10	0.273683	1.04418	4
BC187	a	H	10	0.295546	1.12759	4
BC187	a	H	10	0.299864	1.14407	4
BC187	a	H	20	0.141686	0.540574	4
BC187	a	H	20	0.283975	1.08345	4
BC187	a	H	20	0.252665	0.963991	4
BC187	a	H	20	0.206893	0.789358	4
BC187	a	H	20	0.210375	0.802643	4
BC187	a	H	20	0.264434	1.00889	4
BC187	a	H	20	0.264733	1.01003	4
BC187	a	H	20	0.218903	0.835179	4
BC187	a	H	30	0.16461	0.628034	4
BC187	a	H	30	0.258841	0.987554	4
BC187	a	H	30	0.146098	0.557406	4
BC187	a	H	30	0.259885	0.991536	4
BC187	a	H	30	0.210686	0.803827	4
BC187	a	H	30			4
BC187	a	H	30	0.27378	1.04455	4
BC187	a	H	30	0.168082	0.641283	4
BC187	a	H	40	0.266808	1.01795	4
BC187	a	H	40	0.103318	0.394189	4
BC187	a	H	40	0.149533	0.570513	4
BC187	a	H	40	0.270323	1.03136	4
BC187	a	H	40	0.208675	0.796156	4
BC187	a	H	40	0.231915	0.884822	4
BC187	a	H	40	0.291057	1.11047	4
BC187	a	H	40	0.227435	0.867731	4
BC187	α	G	0	0.278344	1.06196	1
BC187	α	G	0	0.260673	0.994544	1
BC187	α	G	0	0.244793	0.933957	1
BC187	α	G	0	0.279367	1.06586	1
BC187	α	G	0	0.296776	1.13229	1
BC187	α	G	0	0.297279	1.13421	1
BC187	α	G	0	0.298397	1.13847	1
BC187	α	G	0	0.29659	1.13158	1
BC187	α	G	2	0.308688	1.17773	1
BC187	α	G	2	0.340643	1.29965	1
BC187	α	G	2	0.327812	1.2507	1
BC187	α	G	2	0.33003	1.25916	1
BC187	α	G	2	0.304848	1.16308	1
BC187	α	G	2	0.320521	1.22288	1
BC187	α	G	2	0.318377	1.2147	1
BC187	α	G	2	0.304753	1.16272	1
BC187	α	G	5	0.282368	1.07732	1
BC187	α	G	5	0.295491	1.12738	1
BC187	α	G	5	0.283601	1.08202	1
BC187	α	G	5	0.318547	1.21535	1
BC187	α	G	5	0.302839	1.15542	1
BC187	α	G	5	0.26822	1.02334	1
BC187	α	G	5	0.271421	1.03555	1
BC187	α	G	5	0.250987	0.957589	1
BC187	α	G	10	0.269687	1.02893	1
BC187	α	G	10	0.278343	1.06196	1
BC187	α	G	10	0.272246	1.0387	1
BC187	α	G	10	0.230724	0.88028	1
BC187	α	G	10	0.252894	0.964863	1
BC187	α	G	10	0.288625	1.10119	1
BC187	α	G	10	0.250391	0.955315	1
BC187	α	G	10	0.245733	0.937544	1
BC187	α	G	20			1
BC187	α	G	20	0.198498	0.757329	1
BC187	α	G	20	0.273409	1.04313	1
BC187	α	G	20	0.169259	0.645774	1
BC187	α	G	20	0.166559	0.635471	1
BC187	α	G	20	0.267533	1.02071	1
BC187	α	G	20	0.242403	0.924836	1
BC187	α	G	20	0.229287	0.874796	1
BC187	α	G	30	0.271455	1.03568	1
BC187	α	G	30	0.290006	1.10646	1
BC187	α	G	30	0.27793	1.06039	1
BC187	α	G	30	0.230894	0.880928	1
BC187	α	G	30	0.242833	0.926478	1
BC187	α	G	30	0.193102	0.73674	1
BC187	α	G	30	0.0905578	0.345504	1
BC187	α	G	30	0.218474	0.833541	1
BC187	α	G	40	0.255654	0.975393	1
BC187	α	G	40	0.150405	0.573838	1
BC187	α	G	40	0.0428165	0.163357	1
BC187	α	G	40	0.213341	0.813956	1
BC187	α	G	40	0.146856	0.560299	1
BC187	α	G	40			1
BC187	α	G	40	0.208448	0.79529	1
BC187	α	G	40	0.140302	0.535293	1
BC187	α	G	0	0.282561	1.07805	2
BC187	α	G	0	0.281809	1.07518	2
BC187	α	G	0	0.262858	1.00288	2
BC187	α	G	0	0.282058	1.07614	2
BC187	α	G	0	0.297138	1.13367	2
BC187	α	G	0	0.312788	1.19338	2
BC187	α	G	0	0.29468	1.12429	2
BC187	α	G	0	0.296889	1.13272	2
BC187	α	G	2	0.292204	1.11484	2
BC187	α	G	2	0.301627	1.1508	2
BC187	α	G	2	0.297997	1.13694	2
BC187	α	G	2	0.329726	1.258	2
BC187	α	G	2	0.310545	1.18482	2
BC187	α	G	2	0.326151	1.24436	2
BC187	α	G	2	0.31681	1.20872	2
BC187	α	G	2	0.306123	1.16795	2
BC187	α	G	5	0.271306	1.03511	2
BC187	α	G	5	0.2856	1.08965	2
BC187	α	G	5	0.287432	1.09664	2
BC187	α	G	5	0.296095	1.12969	2
BC187	α	G	5	0.289872	1.10595	2
BC187	α	G	5	0.319726	1.21985	2
BC187	α	G	5	0.30675	1.17034	2
BC187	α	G	5	0.296242	1.13025	2
BC187	α	G	10	0.278142	1.06119	2
BC187	α	G	10	0.265573	1.01324	2
BC187	α	G	10	0.275219	1.05004	2
BC187	α	G	10	0.214575	0.818664	2
BC187	α	G	10	0.230911	0.880992	2
BC187	α	G	10	0.273625	1.04396	2
BC187	α	G	10	0.267478	1.02051	2
BC187	α	G	10	0.25894	0.987932	2
BC187	α	G	20			2
BC187	α	G	20	0.21061	0.80354	2
BC187	α	G	20	0.288494	1.10069	2
BC187	α	G	20	0.250553	0.955932	2
BC187	α	G	20	0.222385	0.848462	2
BC187	α	G	20	0.265274	1.0121	2
BC187	α	G	20	0.254653	0.971576	2
BC187	α	G	20	0.231854	0.884589	2
BC187	α	G	30	0.250393	0.955322	2
BC187	α	G	30	0.289321	1.10384	2
BC187	α	G	30	0.274515	1.04735	2
BC187	α	G	30	0.190903	0.728349	2
BC187	α	G	30	0.256831	0.979883	2
BC187	α	G	30	0.211114	0.805463	2
BC187	α	G	30	0.124302	0.474249	2
BC187	α	G	30	0.25293	0.965001	2
BC187	α	G	40	0.24939	0.951496	2
BC187	α	G	40	0.165633	0.631937	2
BC187	α	G	40	0.0448932	0.171281	2
BC187	α	G	40	0.14078	0.537115	2
BC187	α	G	40	0.177636	0.677731	2
BC187	α	G	40			2
BC187	α	G	40	0.19556	0.74612	2
BC187	α	G	40	0.093367	0.356222	2
BC187	α	G	0	0.298772	1.1399	3
BC187	α	G	0	0.309218	1.17976	3
BC187	α	G	0	0.312369	1.19178	3
BC187	α	G	0	0.31374	1.19701	3
BC187	α	G	0	0.295659	1.12803	3
BC187	α	G	0	0.318755	1.21614	3
BC187	α	G	0	0.339271	1.29442	3
BC187	α	G	0	0.294135	1.12221	3
BC187	α	G	2	0.317258	1.21043	3
BC187	α	G	2	0.339455	1.29512	3
BC187	α	G	2	0.329952	1.25886	3
BC187	α	G	2	0.33976	1.29628	3
BC187	α	G	2	0.321051	1.2249	3
BC187	α	G	2	0.334631	1.27671	3
BC187	α	G	2	0.327257	1.24858	3
BC187	α	G	2	0.311837	1.18975	3
BC187	α	G	5	0.271885	1.03732	3
BC187	α	G	5	0.275045	1.04938	3
BC187	α	G	5	0.256744	0.979554	3
BC187	α	G	5	0.292131	1.11457	3
BC187	α	G	5	0.279007	1.06449	3
BC187	α	G	5	0.310361	1.18412	3
BC187	α	G	5	0.315818	1.20494	3
BC187	α	G	5	0.302276	1.15327	3
BC187	α	G	10	0.267519	1.02066	3
BC187	α	G	10	0.274326	1.04663	3
BC187	α	G	10	0.259633	0.990574	3
BC187	α	G	10	0.220916	0.84286	3
BC187	α	G	10	0.265695	1.01371	3
BC187	α	G	10	0.308089	1.17545	3
BC187	α	G	10	0.306662	1.17	3
BC187	α	G	10	0.284696	1.0862	3
BC187	α	G	20			3
BC187	α	G	20	0.209788	0.800403	3
BC187	α	G	20	0.306917	1.17098	3
BC187	α	G	20	0.192184	0.733237	3
BC187	α	G	20	0.160337	0.611732	3
BC187	α	G	20	0.235448	0.898302	3
BC187	α	G	20	0.246499	0.940467	3
BC187	α	G	20	0.239088	0.912189	3
BC187	α	G	30	0.274451	1.04711	3
BC187	α	G	30	0.298752	1.13983	3
BC187	α	G	30	0.282061	1.07614	3
BC187	α	G	30	0.230726	0.880286	3
BC187	α	G	30	0.266267	1.01589	3
BC187	α	G	30	0.218471	0.833529	3
BC187	α	G	30	0.0926034	0.353309	3
BC187	α	G	30	0.215134	0.820798	3
BC187	α	G	40	0.26562	1.01342	3
BC187	α	G	40	0.180597	0.689029	3
BC187	α	G	40	0.0312291	0.119148	3
BC187	α	G	40	0.207178	0.790444	3
BC187	α	G	40	0.165595	0.631793	3
BC187	α	G	40			3
BC187	α	G	40	0.232129	0.885639	3
BC187	α	G	40	0.17473	0.666646	3
BC187	α	G	0	0.238945	0.911643	4
BC187	α	G	0	0.243416	0.928701	4
BC187	α	G	0	0.231237	0.882234	4
BC187	α	G	0	0.237972	0.907933	4
BC187	α	G	0	0.234843	0.895994	4
BC187	α	G	0	0.257687	0.983152	4
BC187	α	G	0	0.227181	0.866763	4
BC187	α	G	0	0.224399	0.856147	4
BC187	α	G	2	0.251242	0.958562	4
BC187	α	G	2	0.255845	0.976123	4
BC187	α	G	2	0.238716	0.910772	4
BC187	α	G	2	0.257354	0.981882	4
BC187	α	G	2	0.250405	0.955369	4
BC187	α	G	2	0.253653	0.967762	4
BC187	α	G	2	0.251406	0.959185	4
BC187	α	G	2	0.240285	0.916757	4
BC187	α	G	5	0.263619	1.00578	4
BC187	α	G	5	0.239689	0.914484	4
BC187	α	G	5	0.25052	0.955808	4
BC187	α	G	5	0.267739	1.0215	4
BC187	α	G	5	0.269952	1.02995	4
BC187	α	G	5	0.267202	1.01945	4
BC187	α	G	5	0.228765	0.872807	4
BC187	α	G	5	0.239909	0.915321	4
BC187	α	H	10	0.245202	0.935517	4
BC187	α	H	10	0.247513	0.944333	4
BC187	α	H	10	0.244232	0.931817	4
BC187	α	H	10	0.223662	0.853336	4
BC187	α	H	10	0.233142	0.889506	4
BC187	α	H	10	0.225831	0.86161	4
BC187	α	H	10	0.201004	0.76689	4
BC187	α	H	10	0.209763	0.800307	4
BC187	α	G	20			4
BC187	α	G	20	0.185818	0.708949	4
BC187	α	G	20	0.265508	1.01299	4
BC187	α	G	20	0.166196	0.634086	4
BC187	α	G	20	0.131805	0.502875	4
BC187	α	G	20	0.218481	0.83357	4
BC187	α	G	20	0.216289	0.825206	4
BC187	α	G	20	0.22983	0.876868	4
BC187	α	G	30	0.257442	0.982218	4
BC187	α	G	30	0.245802	0.937807	4
BC187	α	G	30	0.228658	0.872398	4
BC187	α	G	30	0.222879	0.850349	4
BC187	α	G	30	0.219709	0.838253	4
BC187	α	G	30	0.182059	0.694608	4
BC187	α	G	30	0.105175	0.401273	4
BC187	α	G	30	0.176449	0.673205	4
BC187	α	G	40	0.241174	0.92015	4
BC187	α	G	40	0.154882	0.590919	4
BC187	α	G	40	0.0563866	0.215131	4
BC187	α	G	40	0.201384	0.768338	4
BC187	α	G	40	0.176233	0.672379	4
BC187	α	G	40			4
BC187	α	G	40	0.22385	0.854054	4
BC187	α	G	40	0.180485	0.688601	4
YPS128	a	G	0	0.251848	0.898853	1
YPS128	a	G	0	0.26991	0.963316	1
YPS128	a	G	0	0.289782	1.03424	1
YPS128	a	G	0	0.274852	0.980954	1
YPS128	a	G	0	0.273553	0.976319	1
YPS128	a	G	0	0.258654	0.923145	1
YPS128	a	G	0	0.254296	0.907591	1
YPS128	a	G	0	0.252452	0.901008	1
YPS128	a	G	2	0.265572	0.947837	1
YPS128	a	G	2	0.259856	0.927436	1
YPS128	a	G	2	0.285927	1.02048	1
YPS128	a	G	2	0.264765	0.944956	1
YPS128	a	G	2	0.267457	0.954562	1
YPS128	a	G	2	0.267513	0.954764	1
YPS128	a	G	2	0.263971	0.942122	1
YPS128	a	G	2	0.263014	0.938705	1
YPS128	a	G	5	0.25542	0.911601	1
YPS128	a	G	5	0.271875	0.970332	1
YPS128	a	G	5	0.27278	0.973562	1
YPS128	a	G	5	0.280153	0.999875	1
YPS128	a	G	5	0.296546	1.05838	1
YPS128	a	G	5	0.268412	0.957972	1
YPS128	a	G	5	0.254146	0.907054	1
YPS128	a	G	5	0.263648	0.940969	1
YPS128	a	G	10	0.246308	0.87908	1
YPS128	a	G	10	0.195145	0.69648	1
YPS128	a	G	10			1
YPS128	a	G	10	0.262425	0.936602	1
YPS128	a	G	10			1
YPS128	a	G	10	0.265063	0.946018	1
YPS128	a	G	10	0.257375	0.91858	1
YPS128	a	G	10	0.187991	0.670947	1
YPS128	a	G	20	0.126879	0.452836	1
YPS128	a	G	20	0.142338	0.50801	1
YPS128	a	G	20	0.190319	0.679255	1
YPS128	a	G	20	0.176402	0.629585	1
YPS128	a	G	20	0.193345	0.690054	1
YPS128	a	G	20	0.125971	0.449595	1
YPS128	a	G	20	0.124346	0.443794	1
YPS128	a	G	20	0.061607	0.219877	1
YPS128	a	G	30	0.261442	0.933094	1
YPS128	a	G	30	0.112581	0.401805	1
YPS128	a	G	30	0.182787	0.652372	1
YPS128	a	G	30			1
YPS128	a	G	30	0.181482	0.647714	1
YPS128	a	G	30			1
YPS128	a	G	30	0.128359	0.458119	1
YPS128	a	G	30			1
YPS128	a	G	40	0.11988	0.427854	1
YPS128	a	G	40			1
YPS128	a	G	40	0.0993076	0.354432	1
YPS128	a	G	40			1
YPS128	a	G	40			1
YPS128	a	G	40	0.203848	0.727539	1
YPS128	a	G	40	0.112494	0.401494	1
YPS128	a	G	40	0.136273	0.486363	1
YPS128	a	G	0	0.255649	0.91242	2
YPS128	a	G	0	0.299516	1.06898	2
YPS128	a	G	0	0.272246	0.971655	2
YPS128	a	G	0	0.261812	0.934416	2
YPS128	a	G	0	0.257268	0.918198	2
YPS128	a	G	0	0.297779	1.06278	2
YPS128	a	G	0	0.28584	1.02017	2
YPS128	a	G	0	0.291694	1.04106	2
YPS128	a	G	2	0.273702	0.976851	2
YPS128	a	G	2	0.294519	1.05115	2
YPS128	a	G	2	0.304103	1.08536	2
YPS128	a	G	2	0.295178	1.0535	2
YPS128	a	G	2	0.259703	0.92689	2
YPS128	a	G	2	0.296705	1.05895	2
YPS128	a	G	2	0.275457	0.983115	2
YPS128	a	G	2	0.277943	0.991987	2
YPS128	a	G	5	0.265758	0.948498	2
YPS128	a	G	5	0.284935	1.01694	2
YPS128	a	G	5	0.277384	0.989991	2
YPS128	a	G	5	0.271213	0.967969	2
YPS128	a	G	5	0.284028	1.01371	2
YPS128	a	G	5	0.310331	1.10758	2
YPS128	a	G	5	0.277934	0.991957	2
YPS128	a	G	5	0.276183	0.985705	2
YPS128	a	G	10	0.272983	0.974284	2
YPS128	a	G	10	0.21201	0.756672	2
YPS128	a	G	10			2
YPS128	a	G	10	0.302195	1.07854	2
YPS128	a	G	10			2
YPS128	a	G	10	0.295509	1.05468	2
YPS128	a	G	10	0.294307	1.05039	2
YPS128	a	G	10	0.1998	0.713094	2
YPS128	a	G	20	0.121529	0.433741	2
YPS128	a	G	20	0.0885359	0.315988	2
YPS128	a	G	20	0.184689	0.65916	2
YPS128	a	G	20	0.140941	0.503024	2
YPS128	a	G	20	0.198673	0.70907	2
YPS128	a	G	20	0.111358	0.397439	2
YPS128	a	G	20	0.12506	0.446343	2
YPS128	a	G	20	0.0537916	0.191984	2
YPS128	a	G	30	0.255158	0.910668	2
YPS128	a	G	30	0.0926709	0.330745	2
YPS128	a	G	30	0.176932	0.631477	2
YPS128	a	G	30			2
YPS128	a	G	30	0.199217	0.711014	2
YPS128	a	G	30			2
YPS128	a	G	30	0.122443	0.437003	2
YPS128	a	G	30			2
YPS128	a	G	40	0.124319	0.443697	2
YPS128	a	G	40			2
YPS128	a	G	40	0.0878272	0.313458	2
YPS128	a	G	40			2
YPS128	a	G	40			2
YPS128	a	G	40	0.209073	0.746189	2
YPS128	a	G	40	0.122254	0.436329	2
YPS128	a	G	40	0.175913	0.627838	2
YPS128	a	G	0	0.273745	0.977007	3
YPS128	a	G	0	0.283175	1.01066	3
YPS128	a	G	0	0.296726	1.05902	3
YPS128	a	G	0	0.295658	1.05521	3
YPS128	a	G	0	0.303501	1.0832	3
YPS128	a	G	0	0.301148	1.07481	3
YPS128	a	G	0	0.296802	1.0593	3
YPS128	a	G	0	0.272229	0.971595	3
YPS128	a	G	2	0.299529	1.06903	3
YPS128	a	G	2	0.28088	1.00247	3
YPS128	a	G	2	0.303427	1.08294	3
YPS128	a	G	2	0.300435	1.07226	3
YPS128	a	G	2	0.303616	1.08362	3
YPS128	a	G	2	0.296541	1.05836	3
YPS128	a	G	2	0.285375	1.01851	3
YPS128	a	G	2	0.281092	1.00323	3
YPS128	a	G	5	0.272218	0.971554	3
YPS128	a	G	5	0.278814	0.995096	3
YPS128	a	G	5	0.307657	1.09804	3
YPS128	a	G	5	0.283931	1.01336	3
YPS128	a	G	5	0.274406	0.979362	3
YPS128	a	G	5	0.296309	1.05754	3
YPS128	a	G	5	0.278886	0.995353	3
YPS128	a	G	5	0.267979	0.956426	3
YPS128	a	G	10	0.269473	0.961757	3
YPS128	a	G	10	0.227027	0.810267	3
YPS128	a	G	10			3
YPS128	a	G	10	0.299009	1.06717	3
YPS128	a	G	10			3
YPS128	a	G	10	0.279236	0.996604	3
YPS128	a	G	10	0.270116	0.964051	3
YPS128	a	G	10	0.199771	0.71299	3
YPS128	a	G	20	0.124938	0.445909	3
YPS128	a	G	20	0.0985989	0.351903	3
YPS128	a	G	20	0.189877	0.677679	3
YPS128	a	G	20	0.17243	0.61541	3
YPS128	a	G	20	0.143503	0.512167	3
YPS128	a	G	20	0.143777	0.513145	3
YPS128	a	G	20	0.120346	0.42952	3
YPS128	a	G	20	0.0814408	0.290665	3
YPS128	a	G	30	0.246958	0.881401	3
YPS128	a	G	30	0.109552	0.390994	3
YPS128	a	G	30	0.167747	0.598695	3
YPS128	a	G	30			3
YPS128	a	G	30	0.173202	0.618164	3
YPS128	a	G	30			3
YPS128	a	G	30	0.143657	0.512716	3
YPS128	a	G	30			3
YPS128	a	G	40	0.11144	0.397733	3
YPS128	a	G	40			3
YPS128	a	G	40	0.120333	0.429474	3
YPS128	a	G	40			3
YPS128	a	G	40			3
YPS128	a	G	40	0.19844	0.708239	3
YPS128	a	G	40	0.118304	0.422232	3
YPS128	a	G	40	0.136548	0.487345	3
YPS128	a	G	0	0.275378	0.982832	4
YPS128	a	G	0	0.284173	1.01422	4
YPS128	a	G	0	0.287727	1.02691	4
YPS128	a	G	0	0.28711	1.02471	4
YPS128	a	G	0	0.294895	1.05249	4
YPS128	a	G	0	0.305192	1.08924	4
YPS128	a	G	0	0.299325	1.0683	4
YPS128	a	G	0	0.30121	1.07503	4
YPS128	a	G	2	0.26901	0.960105	4
YPS128	a	G	2	0.291882	1.04174	4
YPS128	a	G	2	0.277528	0.990506	4
YPS128	a	G	2	0.282078	1.00675	4
YPS128	a	G	2	0.296469	1.05811	4
YPS128	a	G	2	0.30206	1.07806	4
YPS128	a	G	2	0.299047	1.06731	4
YPS128	a	G	2	0.30789	1.09887	4
YPS128	a	G	5	0.252817	0.902311	4
YPS128	a	G	5	0.304106	1.08537	4
YPS128	a	G	5	0.266706	0.951882	4
YPS128	a	G	5	0.304625	1.08722	4
YPS128	a	G	5	0.271277	0.968195	4
YPS128	a	G	5	0.326416	1.16499	4
YPS128	a	G	5	0.294009	1.04933	4
YPS128	a	G	5	0.282972	1.00994	4
YPS128	a	G	10	0.254342	0.907755	4
YPS128	a	G	10	0.210615	0.751691	4
YPS128	a	G	10			4
YPS128	a	G	10	0.248223	0.885916	4
YPS128	a	G	10			4
YPS128	a	G	10	0.306336	1.09332	4
YPS128	a	G	10	0.293663	1.04809	4
YPS128	a	G	10	0.209529	0.747816	4
YPS128	a	G	20	0.175558	0.626572	4
YPS128	a	G	20	0.144653	0.51627	4
YPS128	a	G	20	0.233161	0.832161	4
YPS128	a	G	20	0.162157	0.578742	4
YPS128	a	G	20	0.191943	0.68505	4
YPS128	a	G	20	0.128241	0.457695	4
YPS128	a	G	20	0.125141	0.446631	4
YPS128	a	G	20	0.151057	0.539126	4
YPS128	a	G	30	0.245364	0.875712	4
YPS128	a	G	30	0.0725033	0.258767	4
YPS128	a	G	30	0.157664	0.562708	4
YPS128	a	G	30			4
YPS128	a	G	30	0.188749	0.673652	4
YPS128	a	G	30			4
YPS128	a	G	30	0.150088	0.535669	4
YPS128	a	G	30			4
YPS128	a	G	40	0.119734	0.427335	4
YPS128	a	G	40			4
YPS128	a	G	40	0.130403	0.465413	4
YPS128	a	G	40			4
YPS128	a	G	40			4
YPS128	a	G	40	0.218979	0.781545	4
YPS128	a	G	40	0.152918	0.545768	4
YPS128	a	G	40	0.122094	0.435758	4
YPS128	α	H	0	0.261518	0.933365	1
YPS128	α	H	0	0.270316	0.964766	1
YPS128	α	H	0	0.264127	0.942677	1
YPS128	α	H	0	0.241321	0.861283	1
YPS128	α	H	0	0.269228	0.960883	1
YPS128	α	H	0	0.270956	0.96705	1
YPS128	α	H	0	0.300782	1.0735	1
YPS128	α	H	0	0.281689	1.00536	1
YPS128	α	H	2	0.248593	0.887235	1
YPS128	α	H	2	0.286041	1.02089	1
YPS128	α	H	2	0.264272	0.943197	1
YPS128	α	H	2	0.264944	0.945593	1
YPS128	α	H	2	0.262066	0.935321	1
YPS128	α	H	2	0.259075	0.924648	1
YPS128	α	H	2	0.279757	0.998462	1
YPS128	α	H	2	0.25144	0.897399	1
YPS128	α	H	5	0.214688	0.766229	1
YPS128	α	H	5	0.228434	0.815287	1
YPS128	α	H	5	0.200312	0.71492	1
YPS128	α	H	5	0.242147	0.86423	1
YPS128	α	H	5	0.251323	0.89698	1
YPS128	α	H	5	0.259039	0.924519	1
YPS128	α	H	5	0.234104	0.835525	1
YPS128	α	H	5	0.233513	0.833415	1
YPS128	α	H	10	0.252257	0.900313	1
YPS128	α	H	10	0.217608	0.776651	1
YPS128	α	H	10	0.261631	0.933771	1
YPS128	α	H	10	0.262788	0.937901	1
YPS128	α	H	10	0.249266	0.889637	1
YPS128	α	H	10	0.279845	0.998777	1
YPS128	α	H	10	0.28505	1.01735	1
YPS128	α	H	10	0.24514	0.874911	1
YPS128	α	H	20	0.170604	0.608891	1
YPS128	α	H	20			1
YPS128	α	H	20	0.253105	0.90334	1
YPS128	α	H	20	0.12868	0.459263	1
YPS128	α	H	20	0.267564	0.954945	1
YPS128	α	H	20	0.287989	1.02784	1
YPS128	α	H	20	0.29358	1.0478	1
YPS128	α	H	20	0.201878	0.72051	1
YPS128	α	H	30	0.135677	0.484234	1
YPS128	α	H	30	0.186218	0.664618	1
YPS128	α	H	30			1
YPS128	α	H	30	0.0772679	0.275772	1
YPS128	α	H	30	0.242402	0.86514	1
YPS128	α	H	30	0.228779	0.816521	1
YPS128	α	H	30	0.130296	0.465032	1
YPS128	α	H	30	0.246047	0.878149	1
YPS128	α	H	40			1
YPS128	α	H	40	0.0996258	0.355568	1
YPS128	α	H	40	0.100341	0.358122	1
YPS128	α	H	40	0.274337	0.979119	1
YPS128	α	H	40	0.230704	0.823388	1
YPS128	α	H	40	0.252497	0.901168	1
YPS128	α	H	40	0.164268	0.586276	1
YPS128	α	H	40	0.278241	0.99305	1
YPS128	α	H	0	0.277715	0.991174	2
YPS128	α	H	0	0.288488	1.02962	2
YPS128	α	H	0	0.27899	0.995726	2
YPS128	α	H	0	0.288931	1.03121	2
YPS128	α	H	0	0.273242	0.975209	2
YPS128	α	H	0	0.272885	0.973934	2
YPS128	α	H	0	0.278787	0.995	2
YPS128	α	H	0	0.277084	0.988922	2
YPS128	α	H	2	0.263924	0.941953	2
YPS128	α	H	2	0.263623	0.940878	2
YPS128	α	H	2	0.24979	0.89151	2
YPS128	α	H	2	0.267526	0.954809	2
YPS128	α	H	2	0.269248	0.960955	2
YPS128	α	H	2	0.285535	1.01908	2
YPS128	α	H	2	0.276221	0.985841	2
YPS128	α	H	2	0.261625	0.933749	2
YPS128	α	H	5	0.221848	0.791781	2
YPS128	α	H	5	0.215083	0.76764	2
YPS128	α	H	5	0.26054	0.929876	2
YPS128	α	H	5	0.225501	0.80482	2
YPS128	α	H	5	0.250846	0.895279	2
YPS128	α	H	5	0.268594	0.958622	2
YPS128	α	H	5	0.241879	0.863275	2
YPS128	α	H	5	0.238486	0.851164	2
YPS128	α	H	10	0.277017	0.988683	2
YPS128	α	H	10	0.195549	0.697919	2
YPS128	α	H	10	0.29006	1.03523	2
YPS128	α	H	10	0.285162	1.01775	2
YPS128	α	H	10	0.261968	0.934971	2
YPS128	α	H	10	0.296404	1.05787	2
YPS128	α	H	10	0.288519	1.02973	2
YPS128	α	H	10	0.276498	0.986831	2
YPS128	α	H	20	0.199007	0.710264	2
YPS128	α	H	20			2
YPS128	α	H	20	0.271489	0.968952	2
YPS128	α	H	20	0.175382	0.625943	2
YPS128	α	H	20	0.294594	1.05142	2
YPS128	α	H	20	0.266935	0.9527	2
YPS128	α	H	20	0.277093	0.988956	2
YPS128	α	H	20	0.173707	0.619968	2
YPS128	α	H	30	0.164292	0.586365	2
YPS128	α	H	30	0.196369	0.700846	2
YPS128	α	H	30			2
YPS128	α	H	30	0.0706623	0.252196	2
YPS128	α	H	30	0.249693	0.891163	2
YPS128	α	H	30	0.21923	0.782439	2
YPS128	α	H	30	0.110699	0.39509	2
YPS128	α	H	30	0.232256	0.828931	2
YPS128	α	H	40			2
YPS128	α	H	40	0.130343	0.465199	2
YPS128	α	H	40	0.105503	0.376543	2
YPS128	α	H	40	0.246028	0.878082	2
YPS128	α	H	40	0.286708	1.02327	2
YPS128	α	H	40	0.228527	0.815621	2
YPS128	α	H	40	0.199634	0.7125	2
YPS128	α	H	40	0.268551	0.958468	2
YPS128	α	H	0	0.292986	1.04568	3
YPS128	α	H	0	0.269035	0.960194	3
YPS128	α	H	0	0.271437	0.968767	3
YPS128	α	H	0	0.263108	0.93904	3
YPS128	α	H	0	0.27181	0.970098	3
YPS128	α	H	0	0.258983	0.924319	3
YPS128	α	H	0	0.265851	0.94883	3
YPS128	α	H	0	0.264294	0.943273	3
YPS128	α	H	2	0.263637	0.94093	3
YPS128	α	H	2	0.241999	0.863702	3
YPS128	α	H	2	0.260796	0.930788	3
YPS128	α	H	2	0.261745	0.934176	3
YPS128	α	H	2	0.283198	1.01074	3
YPS128	α	H	2	0.254598	0.908667	3
YPS128	α	H	2	0.265935	0.949132	3
YPS128	α	H	2	0.25069	0.894722	3
YPS128	α	H	5	0.196429	0.701062	3
YPS128	α	H	5	0.191067	0.681924	3
YPS128	α	H	5	0.22563	0.805283	3
YPS128	α	H	5	0.214131	0.764242	3
YPS128	α	H	5	0.24225	0.864597	3
YPS128	α	H	5	0.230873	0.823994	3
YPS128	α	H	5	0.221457	0.790387	3
YPS128	α	H	5	0.240036	0.856696	3
YPS128	α	H	10	0.227664	0.812541	3
YPS128	α	H	10	0.181309	0.647096	3
YPS128	α	H	10	0.216138	0.771404	3
YPS128	α	H	10	0.261334	0.932708	3
YPS128	α	H	10	0.249359	0.889971	3
YPS128	α	H	10	0.258629	0.923057	3
YPS128	α	H	10	0.261487	0.933256	3
YPS128	α	H	10	0.282316	1.00759	3
YPS128	α	H	20	0.194147	0.692917	3
YPS128	α	H	20			3
YPS128	α	H	20	0.242926	0.867011	3
YPS128	α	H	20	0.169782	0.605959	3
YPS128	α	H	20	0.249344	0.889916	3
YPS128	α	H	20	0.266486	0.951099	3
YPS128	α	H	20	0.25562	0.912316	3
YPS128	α	H	20	0.163299	0.582821	3
YPS128	α	H	30	0.12854	0.458762	3
YPS128	α	H	30	0.192475	0.686951	3
YPS128	α	H	30			3
YPS128	α	H	30	0.0707099	0.252366	3
YPS128	α	H	30			3
YPS128	α	H	30	0.226163	0.807183	3
YPS128	α	H	30	0.135717	0.484379	3
YPS128	α	H	30	0.266057	0.949566	3
YPS128	α	H	40			3
YPS128	α	H	40	0.139946	0.499473	3
YPS128	α	H	40	0.0832022	0.296951	3
YPS128	α	H	40	0.226455	0.808227	3
YPS128	α	H	40	0.24076	0.859279	3
YPS128	α	H	40	0.219357	0.782893	3
YPS128	α	H	40	0.193426	0.690345	3
YPS128	α	H	40	0.265597	0.947925	3
YPS128	α	H	0	0.290726	1.03761	4
YPS128	α	H	0	0.299136	1.06762	4
YPS128	α	H	0	0.291154	1.03914	4
YPS128	α	H	0	0.279166	0.996352	4
YPS128	α	H	0	0.272222	0.971568	4
YPS128	α	H	0	0.317441	1.13296	4
YPS128	α	H	0	0.319588	1.14062	4
YPS128	α	H	0	0.303892	1.0846	4
YPS128	α	H	2	0.292324	1.04331	4
YPS128	α	H	2	0.308546	1.10121	4
YPS128	α	H	2	0.308615	1.10146	4
YPS128	α	H	2	0.321422	1.14716	4
YPS128	α	H	2	0.319513	1.14035	4
YPS128	α	H	2	0.329549	1.17617	4
YPS128	α	H	2	0.319085	1.13883	4
YPS128	α	H	2	0.297326	1.06117	4
YPS128	α	H	5	0.237839	0.848855	4
YPS128	α	H	5	0.236489	0.844037	4
YPS128	α	H	5	0.250192	0.892943	4
YPS128	α	H	5	0.255106	0.91048	4
YPS128	α	H	5	0.246493	0.87974	4
YPS128	α	H	5	0.255056	0.910304	4
YPS128	α	H	5	0.229093	0.817639	4
YPS128	α	H	5	0.219977	0.785105	4
YPS128	α	H	10	0.268712	0.959043	4
YPS128	α	H	10	0.22279	0.795146	4
YPS128	α	H	10	0.323798	1.15565	4
YPS128	α	H	10	0.296231	1.05726	4
YPS128	α	H	10	0.319146	1.13904	4
YPS128	α	H	10	0.318394	1.13636	4
YPS128	α	H	10	0.307329	1.09687	4
YPS128	α	H	10	0.317098	1.13173	4
YPS128	α	H	20	0.205777	0.734425	4
YPS128	α	H	20			4
YPS128	α	H	20	0.265808	0.948676	4
YPS128	α	H	20	0.187183	0.668061	4
YPS128	α	H	20	0.268854	0.959547	4
YPS128	α	H	20	0.252123	0.899835	4
YPS128	α	H	20	0.25474	0.909177	4
YPS128	α	H	20	0.176353	0.62941	4
YPS128	α	H	30	0.158772	0.566663	4
YPS128	α	H	30	0.186527	0.665719	4
YPS128	α	H	30			4
YPS128	α	H	30	0.0636595	0.227203	4
YPS128	α	H	30	0.214848	0.766798	4
YPS128	α	H	30	0.219321	0.782764	4
YPS128	α	H	30	0.148953	0.531619	4
YPS128	α	H	30	0.241597	0.862267	4
YPS128	α	H	40			4
YPS128	α	H	40	0.0851689	0.303971	4
YPS128	α	H	40	0.0937092	0.334451	4
YPS128	α	H	40	0.23289	0.831193	4
YPS128	α	H	40	0.283751	1.01272	4
YPS128	α	H	40	0.24744	0.883121	4
YPS128	α	H	40	0.173801	0.620302	4
YPS128	α	H	40	0.304929	1.0883	4
Y12	a	G	0	0.271825	0.941301	1
Y12	a	G	0	0.276215	0.956503	1
Y12	a	G	0	0.248902	0.86192	1
Y12	a	G	0	0.281058	0.973273	1
Y12	a	G	0	0.27596	0.955619	1
Y12	a	G	0	0.280318	0.970712	1
Y12	a	G	0	0.258368	0.894701	1
Y12	a	G	0	0.264907	0.917343	1
Y12	a	G	2	0.273118	0.945776	1
Y12	a	G	2	0.274522	0.950639	1
Y12	a	G	2	0.20004	0.692717	1
Y12	a	G	2	0.204466	0.708042	1
Y12	a	G	2	0.280185	0.970248	1
Y12	a	G	2	0.209674	0.726079	1
Y12	a	G	2	0.262596	0.909341	1
Y12	a	G	2	0.197125	0.682621	1
Y12	a	G	5	0.247082	0.855618	1
Y12	a	G	5	0.197726	0.684702	1
Y12	a	G	5	0.180935	0.626556	1
Y12	a	G	5	0.225506	0.780902	1
Y12	a	G	5	0.220609	0.763945	1
Y12	a	G	5	0.240277	0.832053	1
Y12	a	G	5	0.1912	0.662103	1
Y12	a	G	5	0.186411	0.645522	1
Y12	a	G	10	0.223697	0.774637	1
Y12	a	G	10	0.231367	0.801198	1
Y12	a	G	10	0.189334	0.655642	1
Y12	a	G	10	0.161753	0.560132	1
Y12	a	G	10	0.197002	0.682198	1
Y12	a	G	10	0.215028	0.744618	1
Y12	a	G	10	0.174811	0.605351	1
Y12	a	G	10	0.216999	0.751444	1
Y12	a	G	20	0.153621	0.531971	1
Y12	a	G	20	0.184148	0.637683	1
Y12	a	G	20	0.247712	0.857801	1
Y12	a	G	20	0.261697	0.906228	1
Y12	a	G	20	0.21999	0.761802	1
Y12	a	G	20	0.179534	0.621705	1
Y12	a	G	20	0.262425	0.90875	1
Y12	a	G	20	0.253418	0.877558	1
Y12	a	G	30			1
Y12	a	G	30			1
Y12	a	G	30	0.112401	0.389231	1
Y12	a	G	30	0.166756	0.577456	1
Y12	a	G	30	0.160529	0.555893	1
Y12	a	G	30			1
Y12	a	G	30	0.16427	0.56885	1
Y12	a	G	30			1
Y12	a	G	40	0.140716	0.487283	1
Y12	a	G	40			1
Y12	a	G	40	0.255932	0.539975	1
Y12	a	G	40	0.131491	0.455339	1
Y12	a	G	40	0.129035	0.446835	1
Y12	a	G	40			1
Y12	a	G	40	0.138202	0.478579	1
Y12	a	G	40	0.106974	0.37044	1
Y12	a	G	0	0.267163	0.925157	2
Y12	a	G	0	0.27076	0.937611	2
Y12	a	G	0	0.260788	0.903081	2
Y12	a	G	0	0.29182	1.01054	2
Y12	a	G	0	0.264738	0.916759	2
Y12	a	G	0	0.292161	1.01172	2
Y12	a	G	0	0.273066	0.945596	2
Y12	a	G	0	0.266716	0.923606	2
Y12	a	G	2	0.251075	0.869444	2
Y12	a	G	2	0.271142	0.938935	2
Y12	a	G	2	0.172053	0.595802	2
Y12	a	G	2	0.206103	0.713713	2
Y12	a	G	2	0.266535	0.92298	2
Y12	a	G	2	0.204318	0.707531	2
Y12	a	G	2	0.283881	0.983049	2
Y12	a	G	2	0.198512	0.687425	2
Y12	a	G	5	0.249693	0.864659	2
Y12	a	G	5	0.190458	0.659535	2
Y12	a	G	5	0.178632	0.618582	2
Y12	a	G	5	0.237331	0.821851	2
Y12	a	G	5	0.244251	0.845815	2
Y12	a	G	5	0.234263	0.811227	2
Y12	a	G	5	0.194618	0.673942	2
Y12	a	G	5	0.168234	0.582574	2
Y12	a	G	10	0.231396	0.8013	2
Y12	a	G	10	0.203683	0.705333	2
Y12	a	G	10	0.167619	0.580447	2
Y12	a	G	10	0.148108	0.512881	2
Y12	a	G	10	0.172663	0.597914	2
Y12	a	G	10	0.205157	0.710434	2
Y12	a	G	10	0.168854	0.584724	2
Y12	a	G	10	0.198192	0.686318	2
Y12	a	G	20	0.121529	0.420841	2
Y12	a	G	20	0.188536	0.652879	2
Y12	a	G	20	0.184689	0.639556	2
Y12	a	G	20	0.140941	0.488064	2
Y12	a	G	20	0.198673	0.687982	2
Y12	a	G	20	0.111358	0.385619	2
Y12	a	G	20	0.12506	0.433068	2
Y12	a	G	20	0.253792	0.878852	2
Y12	a	G	30			2
Y12	a	G	30			2
Y12	a	G	30	0.0992075	0.343544	2
Y12	a	G	30			2
Y12	a	G	30	0.150602	0.521519	2
Y12	a	G	30			2
Y12	a	G	30	0.165405	0.572779	2
Y12	a	G	30	0.033463	0.115879	2
Y12	a	G	40	0.143329	0.496333	2
Y12	a	G	40			2
Y12	a	G	40	0.253233	0.530628	2
Y12	a	G	40	0.135279	0.468458	2
Y12	a	G	40	0.131781	0.456342	2
Y12	a	G	40			2
Y12	a	G	40	0.140708	0.487256	2
Y12	a	G	40	0.110747	0.383503	2
Y12	a	G	0	0.28057	0.971584	3
Y12	a	G	0	0.302544	1.04767	3
Y12	a	G	0	0.24012	0.83151	3
Y12	a	G	0	0.243013	0.841527	3
Y12	a	G	0	0.316253	1.09515	3
Y12	a	G	0	0.25383	0.878983	3
Y12	a	G	0	0.300385	1.0402	3
Y12	a	G	0	0.21322	0.738356	3
Y12	a	G	0	0.273168	0.94595	3
Y12	a	G	0	0.265911	0.92082	3
Y12	a	G	0	0.259568	0.898854	3
Y12	a	G	0	0.252009	0.87268	3
Y12	a	G	0	0.266312	0.922209	3
Y12	a	G	0	0.204303	0.707477	3
Y12	a	G	0	0.304218	1.05347	3
Y12	a	G	0	0.188224	0.651798	3
Y12	a	G	5	0.268813	0.930868	3
Y12	a	G	5	0.199187	0.689763	3
Y12	a	G	5	0.199608	0.691219	3
Y12	a	G	5	0.231234	0.800736	3
Y12	a	G	5	0.228977	0.792921	3
Y12	a	G	5	0.248041	0.85894	3
Y12	a	G	5	0.225893	0.782241	3
Y12	a	G	5	0.199638	0.691323	3
Y12	a	G	10	0.230722	0.798965	3
Y12	a	G	10	0.20248	0.701165	3
Y12	a	G	10	0.211375	0.73197	3
Y12	a	G	10	0.122134	0.422937	3
Y12	a	G	10	0.217091	0.751762	3
Y12	a	G	10	0.209281	0.724717	3
Y12	a	G	10	0.227917	0.789251	3
Y12	a	G	10	0.272126	0.942344	3
Y12	a	G	20	0.124938	0.432647	3
Y12	a	G	20	0.198599	0.687726	3
Y12	a	G	20	0.189877	0.657524	3
Y12	a	G	20	0.17243	0.597107	3
Y12	a	G	20	0.143503	0.496935	3
Y12	a	G	20	0.143777	0.497884	3
Y12	a	G	20	0.120346	0.416746	3
Y12	a	G	20	0.281441	0.974598	3
Y12	a	G	30			3
Y12	a	G	30			3
Y12	a	G	30	0.0938855	0.325115	3
Y12	a	G	30			3
Y12	a	G	30	0.198573	0.687637	3
Y12	a	G	30			3
Y12	a	G	30	0.190894	0.661044	3
Y12	a	G	30	0.0345406	0.11961	3
Y12	a	G	40	0.131207	0.454355	3
Y12	a	G	40			3
Y12	a	G	40	0.28855	0.652928	3
Y12	a	G	40	0.170893	0.591783	3
Y12	a	G	40	0.155877	0.539785	3
Y12	a	G	40			3
Y12	a	G	40	0.172121	0.596036	3
Y12	a	G	40	0.123442	0.427467	3
Y12	a	G	0	0.294278	1.01905	4
Y12	a	G	0	0.308284	1.06755	4
Y12	a	G	0	0.305557	1.05811	4
Y12	a	G	0	0.314881	1.0904	4
Y12	a	G	0	0.293166	1.0152	4
Y12	a	G	0	0.332654	1.15194	4
Y12	a	G	0	0.324758	1.1246	4
Y12	a	G	0	0.322053	1.11523	4
Y12	a	G	2	0.271773	0.941118	4
Y12	a	G	2	0.304094	1.05305	4
Y12	a	G	2	0.187801	0.650333	4
Y12	a	G	2	0.208308	0.721348	4
Y12	a	G	2	0.279141	0.966634	4
Y12	a	G	2	0.204312	0.707509	4
Y12	a	G	2	0.303117	1.04966	4
Y12	a	G	2	0.213351	0.738811	4
Y12	a	G	5	0.265846	0.920596	4
Y12	a	G	5	0.190472	0.659584	4
Y12	a	G	5	0.172856	0.59858	4
Y12	a	G	5	0.270679	0.937332	4
Y12	a	G	5	0.229907	0.796144	4
Y12	a	G	5	0.26046	0.901944	4
Y12	a	G	5	0.200027	0.692671	4
Y12	a	G	5	0.197318	0.683291	4
Y12	a	G	10	0.228171	0.790132	4
Y12	a	G	10	0.253571	0.878087	4
Y12	a	G	10	0.188548	0.652921	4
Y12	a	G	10	0.162507	0.562744	4
Y12	a	G	10	0.183362	0.634961	4
Y12	a	G	10	0.245353	0.849632	4
Y12	a	G	10	0.187945	0.650832	4
Y12	a	G	10	0.264804	0.916986	4
Y12	α	G	20	0.127778	0.44248	4
Y12	α	G	20	0.182381	0.631565	4
Y12	α	G	20	0.259687	0.899267	4
Y12	α	G	20	0.262616	0.909409	4
Y12	α	G	20	0.158718	0.549623	4
Y12	α	G	20	0.181605	0.628879	4
Y12	α	G	20	0.262916	0.91045	4
[truncated: 4,553 more rows]

## Sheet: fig4a average MGRs 
relative_load	L_1374	DBVPG1106	DBVPG1373	YJM975	YJM978	YJM981	DBVPG6765	BC187	273614N	YPS128	Y12	UWOPS87_2421	UWOPS05_227_2	UWOPS05_217_3	Y55		Growth rates of all clones (averaged across replicates). Relative load values were calculated for each dose of EMS with the formula from fig1B.
0.0315	0.968116	0.93507	0.879985	0.935073	0.938523	0.943416	1.05389	0.94569	0.980068	0.942778	0.964273	0.978555	1.21432	1.04284	1.08575
0.0315	1.03729	1.0757	0.945251	1.0757	0.986501	1.02089	1.02271	0.965109	1.07077	1.0143	1.00234	1.04287	1.01525	1.00651	1.02979
0.0315	0.95196	0.968766	0.944103	0.968785	0.942513	0.941619	1.1009	0.87416	1.03016	1.02296	0.913655	0.976043	1.12717	0.949878	0.926692
0.0315	1.04353	1.03151	0.975508	1.03151	0.996887	0.959688	0.994344	0.888039	1.05196	0.998822	0.978935	0.984709	1.09402	1.09287	0.973297
0.0315	0.989739	0.998865	0.951553	0.998874	1.03795	0.949982	1.046	0.920776	1.04795	1.00755	0.995682	0.974274	0.974023	1.03041	1.00047
0.0315	1.04836	0.998247	0.975766	0.998224	1.06086	1.0151	1.00728	1.01092	1.08285	1.03749	1.00334	1.01353	1.10466	1.16481	1.02279
0.0315	0.99594	1.09113	0.898969	1.09111	1.0127	1.016	1.06962	0.981976	1.03109	1.01384	1.00127	0.993249	0.96183	1.02412	1.09653
0.0315	1.01803	0.999067	0.959544	0.999091	0.924027	0.964446	1.02138	0.885579	1.04416	0.997174	0.923635	0.970958	0.978956	0.981308	0.971704
4.9057	0.948191	0.993177	0.878642	0.993176	0.921752	0.924775	0.965752	1.005	0.992862	0.988456	0.925572	0.835175	0.91305	1.00172	1.0021
4.9057	0.978708	1.03217	0.947162	1.03217	0.580358	0.95282	0.958544	0.996365	1.08053	1.0057	0.96586	0.904804	0.980324	1.00016	1.00154
4.9057	0.954201	0.995178	0.904421	0.995177	0.959332	0.898651	1.01488	0.952434	1.00204	1.04482	0.709427	0.942188	1.15769	0.938607	0.983544
4.9057	1.01236	0.973517	0.934101	0.973516	1.03154	0.926725	1.01212	0.966782	1.09991	1.01937	0.753946	0.866971	1.0189	0.965612	0.987845
4.9057	0.619436	1.01741	0.692993	1.01741	1.00093	0.996284	0.99069	0.954279	1.04269	1.00579	0.945518	1.04569	1.04397	0.883697	0.974962
4.9057	1.03935	1.02637	0.966629	1.02637	1.02203	1.05394	1.04207	1.01447	0.661062	1.03754	0.712149	0.972136	1.08497	1.0059	1.01101
4.9057	0.977115	0.990323	0.913605	0.990322	1.02984	1.00879	0.999226	1.01395	0.740816	1.00276	0.998881	0.522042	1.11216	0.99676	0.954831
4.9057	0.985433	0.948223	0.988424	0.948222	0.900295	0.993052	0.99658	0.905875	0.980019	1.0082	0.690164	1.0115	1.08768	1.03125	0.924827
13.39	0.984834	0.956993	0.869231	0.956992	0.921088	0.524951	1.05302	0.97997	0.962081	0.933491	0.892935	0.913845	0.763572	0.968201	1.02105
13.39	0.991542	1.01106	0.801658	1.01106	0.985364	0.91383	0.988788	0.942475	1.04008	1.01693	0.673396	0.975933	0.976837	0.897096	1.0241
13.39	0.974121	0.966236	0.501491	0.966235	0.933997	0.51611	0.854908	0.923366	0.945574	1.00337	0.633734	0.868165	0.997993	0.937789	1.00245
13.39	1.02255	0.995433	0.937276	0.995432	1.02135	0.92455	1.02678	0.981267	1.08387	1.0171	0.835206	0.995244	1.1333	0.900595	0.940804
13.39	1.00587	1.00377	0.876628	1.00377	0.952866	0.888521	0.99464	1.00625	1.05572	1.00491	0.799706	0.984796	1.06141	0.854455	0.941856
13.39	1.02471	1.04416	0.93884	1.04416	0.953834	0.864711	1.02539	1.0945	1.09952	1.07202	0.851041	1.01457	1.11773	0.898716	1.00191
13.39	0.998317	0.957847	0.965478	0.957846	0.969956	0.524248	0.953772	0.998336	0.722477	0.985923	0.702739	0.875209	1.02373	0.762358	0.948988
13.39	1.00573	1.01335	0.906654	1.01335	0.851496	0.862534	0.964087	0.90606	1.06177	0.973259	0.650678	1.07962	1.0835	0.995376	0.906619
30.6585	0.944442	1.03165	0.775706	1.03165	0.547681	0.948305	0.958412	0.572994	0.895236	0.930719	0.791259	0.86726	0.972111	0.650394	0.992651
30.6585	0.94141	1.05318	0.958846	1.05317	0.56719	0.925676	0.93693	0.95925	1.05081	0.753778	0.771446	0.964219	1.17108	0.823674	1.05154
30.6585	0.963494	1.0122	0.91978	1.0122	0.664736	0.329633	1.00539	0.946494	0.648718		0.655245	0.883709	0.933966	0.905218	0.975837
30.6585	0.970986	0.992288	0.856566	0.992286	0.577642	0.808062	0.903589	1.01971	0.716142	0.992058	0.514673	0.974	1.02358	0.764313	1.00206
30.6585	1.00412	1.04093	0.867774	1.04093	0.73209	0.845966	0.881428	1.01159	0.605788		0.666709	0.914044	1.16349	1.04507	1.06909
30.6585	1.01612	1.02968	0.906835	1.02968	0.598057	0.982834	0.793254	0.936587	1.05672	1.02266	0.75735	0.932752	0.978932	0.907416	0.991713
30.6585	0.998832	0.987191	0.567032	0.98719	0.909244	0.572614	0.983955	1.02381	0.572295	0.995279	0.65754	0.936747	0.946435	0.880334	0.989865
30.6585	0.969883	0.934825	0.596237	0.934824	0.537701	0.821402	0.958724	1.00883	0.935868	0.711212	0.824273	0.987925	1.06863	0.89209	0.929909
76.9255	0.840453	0.973407	0.553625	0.973406	0.739408	0.631524	1.06774	0.588507	0.150685	0.489765	0.456985	0.869018	0.958776	0.961431	0.964024
76.9255	0.753638	0.997876	0.406514	0.997875	0.259575	0.838786	1.01875	0.994698	0.763643	0.423043	0.652463	0.943777	1.11164	0.988156	1.01874
76.9255	0.875809	0.938057	0.518015	0.938055	0.839832	0.632068	0.91396	0.981803	0.276146	0.712063	0.763537	0.830625	0.673132	0.915274	0.991393
76.9255	0.787234	0.9933	0.702478	0.993299	0.645972	0.659093	0.935555	0.800999	0.829199	0.58169	0.725202	0.949576	0.952183	0.997535	0.946679
76.9255	0.946214	0.987331		0.98733	0.859352	0.754019	1.04911	0.897232	0.676585	0.649085	0.624085	1.0334	0.738105	0.539338	0.908046
76.9255	0.838017	1.03183	0.381944	1.03183		0.810172	0.91878	0.994508	0.393211	0.454468	0.533522	0.868296	1.13635	1.09585	1.00601
76.9255	0.954464	0.850717		0.850716	0.809692	0.579479	0.992509	0.989796	0.424861	0.441572	0.667254	1.01973	0.886752	1.12501	0.92667
76.9255		0.988552	0.676034	0.988551	0.618055	0.551647	0.944124	0.820848	0.373352	0.310413	0.898607	0.908889		0.556609	0.940081
138.832	0.931302	0.993482	0.547302	0.993481	0.665165	0.667977	0.884331	0.598945	0.582558	0.900219		0.820939	0.231614	0.653363	0.929874
138.832	0.997343	1.02647	0.302575	1.02647	0.548408	0.732337	0.0254157	1.00143	1.151	0.345578		0.833964	0.632002	0.209312	1.01696
138.832	1.01575	0.98565	0.514104	0.985649	0.472976	0.804957	0.249495	0.612414	1.02069	0.611313	0.350981	0.803093	0.927526	0.824294	0.994798
138.832	1.00879	0.966232		0.966231	0.726014	0.558595	0.983604	0.877059	1.11017		0.577456	1.07893	1.18357	0.801847	0.821789
138.832	0.954865	1.03801	0.246565	1.03801	0.904696	0.541485	1.05777	0.773368	0.39066	0.662636	0.637591	0.848565	0.552203	0.784997	0.985181
138.832	0.705871	1.01331		1.01331	0.711657	0.79485	0.615145		0.796949			0.946472	0.603687	0.403477	0.96677
138.832	0.789037	1.01943	0.768638	1.01943	0.562576	0.912409	0.887218	0.988774	0.463578	0.485877	0.617977	0.872911	0.909376	0.639649	0.97538
138.832		0.955691		0.95569	0.802863	0.666575	0.588268	0.592398	0.8325		0.128802	0.896541	1.1109	0.885795	0.951202
216.38		0.914312	0.761998	0.914311	0.45252	0.973453	0.52125	1.06789		0.424155	0.490335	0.966646	0.861687	0.381441	0.95182
216.38	0.852081	1.01246	0.865128	1.01246	0.291482	0.84309	0.836552	0.341344	0.970838			0.935576	0.811472	0.841889	0.970442
216.38	0.683513	1.03005	0.36364	1.03005	0.815205	0.440753	0.769872	0.658413	0.547266	0.390694	0.901912	0.822766	1.07774	0.352766	0.938027
216.38	0.730883	0.98794		0.987939	0.572322	0.284019		0.979844			0.496289	0.942698	0.727324	0.499027	0.999027
216.38	0.475088	0.988445	0.465848	0.988444	0.517374	0.585522	0.55518	0.755817	0.896442		0.493814	0.931564	0.915614	0.458923	0.988684
216.38	0.499967	1.03192	0.387081	1.03192	0.63436	0.793833	0.816092	0.940888	0.689	0.740878		0.860132	0.868102	0.56077	0.99532
216.38	0.76566	1.00232	0.696336	1.00232	0.792862	0.59448	0.34759	1.05641	1.0562	0.451456	0.534136	0.87269	0.758771	0.820313	0.792547
216.38	0.622787	0.887892	0.846457	0.887891	0.878253	0.717016	0.520405	0.953515	0.647756	0.509326	0.39974	0.799401	0.757404		0.803728
0.0315	0.990521	1.00672	1.00783	1.00672	0.994263	1.02874	1.00262	1.04789	0.900417	1.00196	1.04139	0.944894	0.997168	0.828892	1.12642
0.0315	1.02533	0.993228	1.05929	0.993229	0.981411	1.06096	1.02257	1.04455	1.0044	1.00555	1.058	1.02984	0.892593	0.983096	1.01745
0.0315	0.933145	0.950508	1.02495	0.95051	1.0141	1.02504	0.914693	1.00271	0.889807	0.986576	1.01729	0.951561	0.870863	0.939514	0.904784
0.0315	0.991193	0.937984	1.10949	0.937984	1.01751	1.03237	0.88801	1.06174	0.981179	0.95697	1.04951	1.00757	0.991412	0.934353	0.889929
0.0315	0.990213	1.01447	1.07113	1.01447	1.0293	1.00329	0.930307	1.07249	0.900643	0.969439	1.07639	1.00609	1.23797	0.928294	0.96853
0.0315	1.02653	1.05616	1.10453	1.05615	1.04853	1.02586	1.02084	1.13172	1.05837	0.999565	0.878599	1.06539	0.876086	1.01719	1.05322
0.0315	0.995063	0.983915	1.08645	0.983913	1.02285	1.00845	0.882148	1.10599	0.941033	1.03949	1.06665	1.02285	0.82108	1.02916	0.986608
0.0315	0.995049	0.958663	1.00564	0.958663	0.992052	1.00414	1.02268	1.06066	0.985149	1.00554	1.02904	1.03762	0.8426	1.04676	0.946024
4.9057	0.961149	1.04047	0.96123	1.04047	1.00295	0.913916	0.980726	1.11539	0.906922	0.953358	1.00195	0.981336	0.772806	0.773178	0.978807
4.9057	0.75119	1.01108	1.07596	1.01107	1.01527	0.963068	0.999971	1.18042	1.03623	0.98167	1.05861	0.996207	1.01481	0.862118	0.982265
4.9057	0.970058	0.993361	1.07659	0.993359	1.00375	0.940408	0.936387	1.13932	1.00154	0.966738	1.07528	0.892917	0.954693	0.845728	0.918995
4.9057	1.05008	0.90568	1.13787	0.905679	1.00692	0.991511	0.904371	1.19883	1.08067	0.995435	1.09174	1.02201	1.37155	0.74694	0.927206
4.9057	0.984549	1.00082	1.10538	1.00082	1.00965	0.979299	0.873034	1.13204	1.00583	1.01184	1.05895	0.865582	0.874343	0.798694	0.972682
4.9057	1.04368	0.9888	1.14012	0.988799	1.01926	1.0395	1.0177	1.17793	1.11446	1.00714	1.0645	0.941042	1.02365	0.932886	0.954473
4.9057	0.971988	0.968964	1.0982	0.968963	1.00198	0.986318	0.965849	1.1578	0.986227	1.01807	0.770069	0.951645	0.803461	0.96418	0.933589
4.9057	0.9975	0.953986	1.07284	0.953985	0.954565	1.00707	0.884874	1.10929	1.06948	0.946759	1.04667	0.910989	1.40632	0.947471	0.928761
13.39	0.934278	1.00623	0.976932	1.00623	0.882478	0.963252	0.756205	1.03888	0.901823	0.776982	0.719003	0.965799	1.11338	0.824075	0.882075
13.39	1.01955	0.981518	1.13667	0.981517	0.913384	1.06279	0.942622	1.04522	0.778743	0.777222	1.0076	1.00231	1.18116	0.980276	1.0091
13.39	0.93964	0.995087	1.0603	0.995086	0.926829	1.00483	0.866779	1.0285	0.956469	0.835755	1.0006	0.934089	0.975178	0.871386	0.96236
13.39	1.05251	1.00611	1.09423	1.00611	0.94723	0.686831	0.930417	1.12028	1.0111	0.835943	1.05232	0.899898	1.11021	0.944622	0.957253
13.39	0.983527	0.963061	1.05095	0.96306	0.974662	0.940151	0.956802	1.08895	1.00331	0.884149	0.92757	0.903515	0.940258	0.942293	0.972998
13.39	1.06954	0.887828	1.09366	0.887827	0.994813	0.969072	0.958338	1.11169	0.999875	0.90436	1.04999	1.04606	0.96833	0.972699	0.913706
13.39	0.971123	0.984664	1.00617	0.984663	0.989562	0.571561	0.867729	1.07091	0.910583	0.826706	0.96562	1.01475	0.647413	0.970184	0.962604
13.39	0.94532	0.976039	1.01474	0.976038	0.971612	0.914769	1.01352	1.03911	0.848196	0.831595	0.690203	1.01217	0.84097	0.969996	0.907765
30.6585	0.949214	0.961228	0.856599	0.961226	0.450956	0.991447	0.949287	1.01158	0.870485	0.915145	0.975305	0.89702	0.925717	0.865815	0.996892
30.6585	1.01543	0.918213		0.918212	0.86625	0.686979	0.901095	1.01654	1.01094	0.729203	0.939553	0.603731	0.838376	0.991878	0.98758
30.6585	0.972314	1.00823	0.969199	1.00823	0.960974	0.706167	0.93038	1.00278	0.904762	0.974013	0.983431	0.82	1.33503	0.870358	0.907518
30.6585	1.03433	0.796936	1.02255	0.796935	0.915063	0.685445	0.870472	0.848785	0.759023	0.986405	0.917811	0.864268	0.956602	0.953513	0.933066
30.6585	0.961211	0.861423	1.04709	0.861422	0.983965	0.749561	0.780262	0.937267	0.978203	0.963406	0.970577	0.870454	0.883314	0.879133	0.991777
30.6585	1.05514	0.932686	1.10687	0.932685	0.925908	0.914151	0.778468	1.04555	1.02343	1.02902	0.999816	0.935524	1.43626	0.987329	0.767483
30.6585	0.826262	0.870132	0.69691	0.870131	0.835805	0.766251	0.902889	0.978179	1.00653	1.0193	0.968819	0.922479	0.622799	0.969443	0.887586
30.6585	0.979634	0.88562	0.849856	0.885619	0.729226	0.967909	0.550322	0.952996	0.784859	1.00027	0.880379	1.09534	1.11915	0.905958	0.805878
76.9255	0.608114	0.94124		0.941239	0.548034	1.11385	0.982858		0.964291	0.686624	0.35126	0.839301	1.1565	1.03332	0.547891
76.9255	0.943796	0.971665	0.661582	0.971664	0.611714	0.754153	1.01268	0.767555	0.455747		0.883654	0.298679	0.376149	0.926408	0.828784
76.9255	0.864294	0.977742	0.958949	0.977741	0.703888	0.536497	0.608579	1.08195	0.865118	0.921995	0.811656	0.954936	1.09384	1.00171	0.925616
76.9255	1.01322	0.945158	0.486927	0.945157	0.946361	0.403556	0.974385	0.742257	0.778972	0.589807	0.519572	0.512816	1.44902	0.968323	0.892766
76.9255	0.996799	0.978891	1.03211	0.97889	0.520991	0.830636	0.234247	0.649635	0.632261	0.963956	0.392674	0.680439	1.32506	0.489428	0.946182
76.9255	1.01575	0.857317	1.08491	0.857316	0.680371	0.75191	1.05617	0.941171	0.740105	0.957869	0.719327	0.838944	0.585986	0.944952	0.582594
76.9255	0.963615	0.845152	1.03723	0.845151	0.867468	0.473156	0.945317	0.915521	0.960233	0.964561			1.45144	1.12184	0.587238
76.9255	0.735915	0.933783	0.992022	0.933781	0.598863	0.895207	0.78065	0.887111	0.84998	0.638177	0.580796	0.730647	1.065	0.818358	0.887907
138.832	0.825666	0.974091		0.97409	0.572845	0.890755	0.438734	1.00508	0.927187	0.524006	0.625657		1.08147	0.885683	0.899912
138.832	0.819796	0.951664	0.772602	0.951663	0.629004	0.576382		1.07198	0.572834	0.679534	0.809501	0.623742	0.761984	0.982714	0.57259
138.832	0.587005	0.733364	1.00885	0.733363	0.608945	0.764875	0.911793	1.01407	0.572498		0.555342	0.354354	1.21571	0.983014	0.558526
138.832	0.671432	0.984927	0.819495	0.984925	0.770743	0.87985	0.628808	0.834978	0.768509	0.251884	0.629089	0.760372	0.410135	0.889396	0.611015
138.832	0.983577	0.894702	0.566334	0.894701	0.595819	0.884189	0.810007	0.940126	0.59086	0.841034	0.669251	0.583915	0.243373	0.855508	0.471909
138.832	1.00025	0.962396	0.856499	0.962395	0.766182	0.798649	0.896106	0.767585	0.353948	0.797227	0.860646	0.979188	1.46269	0.92158	0.862529
138.832	0.888156	0.99428		0.994279		0.487636	0.879492	0.393584	0.836078	0.46903	0.287533	0.478232	0.809704	0.968263
138.832	0.710796	0.402237	0.938847	0.402237	0.420203		0.870888	0.823136	0.664397	0.879728	0.43689	0.919042	1.10171	1.01899	0.897078
216.38		0.870336	0.867772	0.870335	0.728167	0.57444	0.703998	0.965114	0.238792		0.644536	0.41501	0.858892	0.793926	0.539898
216.38	0.786999	0.998445	0.781323	0.998444		0.700777	0.990828	0.621431	0.514208	0.406053	0.610899	0.496036	1.03648	0.896101
216.38	0.459533	0.117235	0.924229	0.117235	0.467767	0.875908	0.53449	0.167229	0.466241	0.341517		0.729843	1.47231	0.806595
216.38	0.36149	0.626591	0.87492	0.62659	0.922274	0.555137	0.426638	0.727463	0.935103	0.874155	0.637338	0.435272	1.03197	0.774107	0.793551
216.38	0.569758	0.811989	0.975117	0.811988			0.894845	0.635551	0.94131	0.929663	0.72993	0.551316	0.645797	0.815514	0.682363
216.38	0.503562	1.00942	1.0743	1.00942	0.825323	0.850411	0.757698		0.811737	0.845701	0.453521	0.57026	1.32603	0.87281	0.582621
216.38	0.839778	0.471367	0.905364	0.471366	0.41892	0.463729	0.772924	0.820276	0.665782	0.652356	0.441619	0.726158	0.700491	0.69229	0.576539
216.38	0.647665	0.8585	0.569546	0.858499	0.533967	0.474726	0.959115	0.561691		0.996936	0.502393		1.12826	0.842366	0.731028

## Sheet: fig4 mutational load
Strain	ΔM30	ΔM40	U30	U40		parameters used in figure 4 and for GO term searches (fig5)
L_1374	-0.00100841	-0.00152863	0.02262	0.0557817		ΔM30 & 40 - rates of fitness decline; U30 & 40 - Mukai-Bateman parameter
DBVPG1106	-0.000457265	-0.000600617	0.00369358	0.00406432
DBVPG1373	-0.00264979	-0.00139193	0.0759803	0.0321905
YJM975	-0.00124906	-0.000768128	0.0262992	0.00752458
YJM978	-0.00254125	-0.00165288	0.118882	0.0446095
YJM981	-0.00176362	-0.00134014	0.0688553	0.038405
DBVPG6765	-0.00173778	-0.00142301	0.0116244	0.0175873
BC187	-0.0016532	-0.00138228	0.0228316	0.0157209
273614N	-0.0023445	-0.00135396	0.0325055	0.0173935
YPS128	-0.00298313	-0.00198152	0.0623844	0.0403804
Y12	-0.00313285	-0.00199933	0.094605	0.0939413
UWOPS87_2421	-0.00146978	-0.0011652	0.0259921	0.0595346
UWOPS05_227_2	-0.00124911	-0.000617015	0.00407493	0.00299991
UWOPS05_217_3	-0.00105388	-0.00119323	0.0104352	0.0298418
Y55	-0.00120012	-0.000948989	0.0257071	0.0416493

## Sheet: fig5
Increased genetic robustness												Decreased genetic robustness						4 tables returned by GOrilla search, layout as in fig5 in the manuscript.
U40
GO Term	Description	P-value	FDR q-value	Enrichment	N	B	n	b	Genes			GO Term	Description	P-value	FDR q-value	Enrichment	N	B	n	b	Genes
GO:0022900	electron transport chain	1.66e-08	8.15e-05	4.02	5661	36	822	21	[COX5B - cytochrome c oxidase subunit vb, QCR7 - ubiquinol--cytochrome-c reductase subunit 7, CYC7 - cyc7p, CYT1 - ubiquinol--cytochrome-c reductase catalytic subunit cyt1, COX6 - cytochrome c oxidase subunit vi, QCR2 - ubiquinol--cytochrome-c reductase subunit 2, QCR6 - ubiquinol--cytochrome-c reductase subunit 6, COX7 - cytochrome c oxidase subunit vii, CYC1 - cyc1p, QCR8 - qcr8p, COR1 - ubiqui…			GO:0046907	intracellular transport	5.86e-07	0.00288	1.6	5661	591	693	116	[POM152 - pom152p, MDR1 - mdr1p, NUP188 - nup188p, NMD5 - nmd5p, BET3 - bet3p, KAP123 - kap123p, TOM6 - tom6p, YIP3 - yip3p, SPT6 - spt6p, MON2 - mon2p, ARP2 - actin-related protein 2, GRH1 - grh1p, NUP157 - nup157p, SEC21 - sec21p, PEX10 - ubiquitin-protein ligase peroxin 10, BIK1 - bik1p, COG3 - cog3p, NOG1 - nog1p, SSA2 - hsp70 family chaperone ssa2, UTP8 - utp8p, VPS25 - vps25p, ATG13 - atg13…
GO:0006091	generation of precursor metabolites and energy	5.51e-08	0.000135	2.21	5661	141	962	53	[GLC3 - 1,4-alpha-glucan branching enzyme, GLG1 - glycogenin glucosyltransferase glg1, PCL10 - pcl10p, COX20 - cox20p, QCR6 - ubiquinol--cytochrome-c reductase subunit 6, COX7 - cytochrome c oxidase subunit vii, GSM1 - gsm1p, COX12 - cytochrome c oxidase subunit vib, COX5A - cytochrome c oxidase subunit va, MDH1 - malate dehydrogenase mdh1, ADE16 - bifunctional phosphoribosylaminoimidazolecarboxa…			GO:0051649	establishment of localization in cell	7.76e-07	0.0019	1.58	5661	614	693	119	[POM152 - pom152p, MDR1 - mdr1p, NUP188 - nup188p, NMD5 - nmd5p, BET3 - bet3p, KAP123 - kap123p, TOM6 - tom6p, YIP3 - yip3p, SPT6 - spt6p, MON2 - mon2p, ARP2 - actin-related protein 2, GRH1 - grh1p, NUP157 - nup157p, SEC21 - sec21p, PEX10 - ubiquitin-protein ligase peroxin 10, BIK1 - bik1p, COG3 - cog3p, NOG1 - nog1p, SSA2 - hsp70 family chaperone ssa2, UTP8 - utp8p, VPS25 - vps25p, ATG13 - atg13…
GO:0006122	mitochondrial electron transport, ubiquinol to cytochrome c	2.96e-07	0.000484	8.81	5661	12	482	9	[RIP1 - ubiquinol--cytochrome-c reductase catalytic subunit rip1, QCR7 - ubiquinol--cytochrome-c reductase subunit 7, CYC7 - cyc7p, CYT1 - ubiquinol--cytochrome-c reductase catalytic subunit cyt1, QCR6 - ubiquinol--cytochrome-c reductase subunit 6, QCR2 - ubiquinol--cytochrome-c reductase subunit 2, CYC1 - cyc1p, QCR8 - qcr8p, COR1 - ubiquinol--cytochrome-c reductase subunit cor1]			GO:0034504	protein localization to nucleus	2.86e-06	0.00468	5.29	5661	59	254	14	[POM152 - pom152p, NUP85 - nup85p, NIC96 - nic96p, SRP1 - srp1p, NUP170 - nup170p, SXM1 - sxm1p, NUP188 - nup188p, NMD5 - nmd5p, NUP84 - nup84p, KAP123 - kap123p, CSE1 - cse1p, NTF2 - ntf2p, NUP133 - nup133p, YMR185W - hypothetical protein]
GO:0022904	respiratory electron transport chain	9.4e-07	0.00115	3.76	5661	33	822	18	[COX5B - cytochrome c oxidase subunit vb, QCR7 - ubiquinol--cytochrome-c reductase subunit 7, CYC7 - cyc7p, CYT1 - ubiquinol--cytochrome-c reductase catalytic subunit cyt1, COX6 - cytochrome c oxidase subunit vi, QCR6 - ubiquinol--cytochrome-c reductase subunit 6, QCR2 - ubiquinol--cytochrome-c reductase subunit 2, COX7 - cytochrome c oxidase subunit vii, CYC1 - cyc1p, QCR8 - qcr8p, COR1 - ubiqui…			GO:0006913	nucleocytoplasmic transport	3.21e-06	0.00394	2.08	5661	160	835	49	[POM152 - pom152p, NUP120 - nup120p, BCP1 - bcp1p, SRP1 - srp1p, GFD1 - gfd1p, NUP188 - nup188p, RPL40A - ubiquitin-ribosomal 60s subunit protein l40a fusion protein, NMD5 - nmd5p, KAP122 - kap122p, TEF1 - tef1p, KAP123 - kap123p, MSN5 - msn5p, NUG1 - nug1p, THP1 - thp1p, RLI1 - rli1p, NTF2 - ntf2p, ARX1 - arx1p, SPT6 - spt6p, NUP157 - nup157p, RPS18B - ribosomal 40s subunit protein s18b, NOG1 - …
GO:0015980	energy derivation by oxidation of organic compounds	1.06e-06	0.00104	2.31	5661	102	962	40	[RGI1 - rgi1p, GLC3 - 1,4-alpha-glucan branching enzyme, GPH1 - gph1p, GLG1 - glycogenin glucosyltransferase glg1, DAK1 - dak1p, PCL10 - pcl10p, QCR6 - ubiquinol--cytochrome-c reductase subunit 6, COX20 - cox20p, QCR8 - qcr8p, YJL045W - hypothetical protein, PCL6 - pcl6p, COX5A - cytochrome c oxidase subunit va, GIP2 - gip2p, GLC8 - glc8p, COX19 - cox19p, SHP1 - shp1p, MDH1 - malate dehydrogenase…			GO:0051169	nuclear transport	4.05e-06	0.00397	2.06	5661	161	835	49	[POM152 - pom152p, NUP120 - nup120p, BCP1 - bcp1p, SRP1 - srp1p, GFD1 - gfd1p, NUP188 - nup188p, RPL40A - ubiquitin-ribosomal 60s subunit protein l40a fusion protein, NMD5 - nmd5p, KAP122 - kap122p, TEF1 - tef1p, KAP123 - kap123p, MSN5 - msn5p, THP1 - thp1p, NUG1 - nug1p, RLI1 - rli1p, NTF2 - ntf2p, ARX1 - arx1p, SPT6 - spt6p, NUP157 - nup157p, RPS18B - ribosomal 40s subunit protein s18b, NOG1 - …
GO:0043933	macromolecular complex subunit organization	3.28e-05	0.0268	1.41	5661	797	734	146	[PRP45 - prp45p, BDP1 - bdp1p, RSP5 - nedd4 family e3 ubiquitin-protein ligase, FUN19 - fun19p, COX20 - cox20p, YAP1801 - yap1801p, MEF2 - mef2p, RSC8 - rsc8p, ETT1 - ett1p, LSM4 - lsm4p, ASF1 - asf1p, ATP18 - atp18p, NUP57 - nup57p, COA4 - coa4p, NOB1 - nob1p, MLP1 - mlp1p, OXA1 - oxa1p, RRP7 - rrp7p, YNG1 - yng1p, LSM3 - lsm3p, RPB4 - rpb4p, FPR4 - peptidylprolyl isomerase fpr4, SGO1 - sgo1p, K…			GO:0006606	protein import into nucleus	5.91e-06	0.00484	5.37	5661	54	254	13	[POM152 - pom152p, NUP85 - nup85p, NIC96 - nic96p, SRP1 - srp1p, NUP188 - nup188p, SXM1 - sxm1p, NMD5 - nmd5p, NUP84 - nup84p, KAP123 - kap123p, CSE1 - cse1p, NTF2 - ntf2p, NUP133 - nup133p, YMR185W - hypothetical protein]
GO:0055114	oxidation-reduction process	3.73e-05	0.0261	1.79	5661	398	485	61	[IDH1 - isocitrate dehydrogenase (nad(+)) idh1, GLG1 - glycogenin glucosyltransferase glg1, QCR6 - ubiquinol--cytochrome-c reductase subunit 6, COX20 - cox20p, SOR2 - l-iditol 2-dehydrogenase sor2, CIR2 - cir2p, MET1 - uroporphyrinogen-iii c-methyltransferase, SVL3 - svl3p, YKL071W - hypothetical protein, SOR1 - sor1p, HEM14 - oxygen-dependent protoporphyrinogen oxidase, SRX1 - srx1p, MDH1 - mala…			GO:1902593	single-organism nuclear import	8.83e-06	0.00619	4.13	5661	57	385	16	[POM152 - pom152p, NUP85 - nup85p, NIC96 - nic96p, SRP1 - srp1p, SSA2 - hsp70 family chaperone ssa2, SXM1 - sxm1p, NUP188 - nup188p, KAP122 - kap122p, NMD5 - nmd5p, NUP84 - nup84p, KAP123 - kap123p, SYO1 - syo1p, CSE1 - cse1p, NTF2 - ntf2p, NUP133 - nup133p, YMR185W - hypothetical protein]
GO:0015985	energy coupled proton transport, down electrochemical gradient	4.74e-05	0.0291	3.82	5661	19	936	12	[ATP20 - atp20p, ATP16 - f1f0 atp synthase subunit delta, ATP7 - f1f0 atp synthase subunit d, ATP1 - f1f0 atp synthase subunit alpha, ATP2 - atp2p, ATP19 - atp19p, ATP18 - atp18p, TIM11 - tim11p, ATP14 - f1f0 atp synthase subunit h, ATP3 - atp3p, ATP15 - f1f0 atp synthase subunit epsilon, ATP4 - atp4p]			GO:0051170	nuclear import	8.83e-06	0.00542	4.13	5661	57	385	16	[POM152 - pom152p, NUP85 - nup85p, NIC96 - nic96p, SRP1 - srp1p, SSA2 - hsp70 family chaperone ssa2, SXM1 - sxm1p, NUP188 - nup188p, KAP122 - kap122p, NMD5 - nmd5p, NUP84 - nup84p, KAP123 - kap123p, SYO1 - syo1p, CSE1 - cse1p, NTF2 - ntf2p, NUP133 - nup133p, YMR185W - hypothetical protein]
GO:0015986	ATP synthesis coupled proton transport	4.74e-05	0.0258	3.82	5661	19	936	12	[ATP20 - atp20p, ATP16 - f1f0 atp synthase subunit delta, ATP7 - f1f0 atp synthase subunit d, ATP19 - atp19p, ATP2 - atp2p, ATP1 - f1f0 atp synthase subunit alpha, ATP18 - atp18p, TIM11 - tim11p, ATP14 - f1f0 atp synthase subunit h, ATP3 - atp3p, ATP15 - f1f0 atp synthase subunit epsilon, ATP4 - atp4p]			GO:0034660	ncRNA metabolic process	2.84e-05	0.0155	1.48	5661	468	947	116	[RRB1 - rrb1p, YNL040W - putative alanine--trna ligase, LHP1 - lhp1p, HHT2 - hht2p, RPS16A - ribosomal 40s subunit protein s16a, NOP7 - nop7p, NOP56 - nop56p, UTP10 - utp10p, ALA1 - alanine--trna ligase, MRPS18 - mitochondrial 37s ribosomal protein yms18, RAT1 - rat1p, IKI1 - elongator subunit iki1, SLM3 - slm3p, RPS21A - ribosomal 40s subunit protein s21a, RPA190 - rpa190p, DUS1 - dus1p, GRC3 - …
GO:0061187	regulation of chromatin silencing at rDNA	5.7e-05	0.028	6.93	5661	10	572	7	[PHO23 - pho23p, SAP30 - sap30p, RPD3 - rpd3p, CTI6 - cti6p, SDS3 - sds3p, DEP1 - dep1p, NAT4 - nat4p]			GO:0051641	cellular localization	4.42e-05	0.0217	1.44	5661	751	693	132	[POM152 - pom152p, SIR2 - sir2p, MDR1 - mdr1p, NUP188 - nup188p, NMD5 - nmd5p, BET3 - bet3p, KAP123 - kap123p, TOM6 - tom6p, YIP3 - yip3p, MON2 - mon2p, SPT6 - spt6p, ARP2 - actin-related protein 2, EXO84 - exo84p, NUP157 - nup157p, GRH1 - grh1p, SEC21 - sec21p, PEX10 - ubiquitin-protein ligase peroxin 10, BIK1 - bik1p, COG3 - cog3p, NOG1 - nog1p, SSA2 - hsp70 family chaperone ssa2, VPS25 - vps25…
GO:0042407	cristae formation	6.56e-05	0.0293	5.13	5661	10	882	8	[ATP20 - atp20p, FCJ1 - fcj1p, MOS2 - mos2p, AIM13 - aim13p, TIM11 - tim11p, UPS2 - ups2p, ATP14 - f1f0 atp synthase subunit h, MOS1 - mos1p]			GO:1902580	single-organism cellular localization	4.44e-05	0.0198	2.57	5661	250	238	27	[POM152 - pom152p, SRP1 - srp1p, NUP170 - nup170p, NUP188 - nup188p, SFB3 - sfb3p, NMD5 - nmd5p, TEF1 - tef1p, NUP84 - nup84p, KAP123 - kap123p, NTF2 - ntf2p, TOM6 - tom6p, YMR185W - hypothetical protein, DYN3 - dynein light intermediate chain, NIC96 - nic96p, PFA4 - pfa4p, HRI1 - hri1p, SXM1 - sxm1p, LOS1 - los1p, SEC63 - sec63p, BET2 - bet2p, CSE1 - cse1p, LDB18 - ldb18p, GTR1 - gtr1p, GET4 - g…
GO:0006354	DNA-templated transcription, elongation	8.66e-05	0.0354	5.1	5661	59	207	11	[TOP1 - dna topoisomerase 1, TFG2 - tfg2p, SFH1 - sfh1p, ELF1 - elf1p, SET2 - set2p, DST1 - dst1p, RSC8 - rsc8p, PAF1 - paf1p, TFG1 - tfg1p, HPC2 - hpc2p, MFT1 - mft1p]			GO:0045184	establishment of protein localization	7.97e-05	0.0326	1.59	5661	595	496	83	[SBE2 - sbe2p, YPT7 - ypt7p, POM152 - pom152p, PEP1 - pep1p, APL1 - apl1p, SRP1 - srp1p, BCP1 - bcp1p, SED4 - sed4p, IML1 - iml1p, NUP188 - nup188p, SPC1 - spc1p, NMD5 - nmd5p, KAP122 - kap122p, LCD1 - lcd1p, KAP123 - kap123p, NUG1 - nug1p, NTF2 - ntf2p, TOM6 - tom6p, MON2 - mon2p, ARP2 - actin-related protein 2, COG4 - cog4p, COG7 - cog7p, EXO84 - exo84p, NUP157 - nup157p, APL6 - apl6p, SEC21 - …
GO:0006112	energy reserve metabolic process	9.05e-05	0.0342	3.04	5661	31	962	16	[RGI1 - rgi1p, GLC3 - 1,4-alpha-glucan branching enzyme, GPH1 - gph1p, GLG1 - glycogenin glucosyltransferase glg1, PGM2 - phosphoglucomutase pgm2, PCL10 - pcl10p, GLG2 - glg2p, PCL6 - pcl6p, GDB1 - bifunctional 4-alpha-glucanotransferase/amylo-alpha-1,6-glucosidase, UGP1 - utp glucose-1-phosphate uridylyltransferase, IGD1 - igd1p, GSY1 - glycogen (starch) synthase gsy1, GIP2 - gip2p, GLC8 - glc8p…			GO:0006314	intron homing	8.04e-05	0.0304	7.97	5661	8	533	6	[AI4 - i-sceii, AI5_ALPHA - endonuclease i-sceiv, involved in intron mobility; encoded by a mobile group i intron within the mitochondrial cox1 gene, AI1 - reverse transcriptase required for splicing of the cox1 pre-mrna, encoded by a mobile group ii intron within the mitochondrial cox1 gene, AI2 - reverse transcriptase required for splicing of the cox1 pre-mrna, encoded by a mobile group ii intr…
GO:0061188	negative regulation of chromatin silencing at rDNA	0.000122	0.0429	7.42	5661	8	572	6	[PHO23 - pho23p, SAP30 - sap30p, RPD3 - rpd3p, SDS3 - sds3p, CTI6 - cti6p, DEP1 - dep1p]			GO:0016072	rRNA metabolic process	9.66e-05	0.0338	1.61	5661	267	947	72	[RPL30 - ribosomal 60s subunit protein l30, IPI1 - ipi1p, RRB1 - rrb1p, POP8 - pop8p, IPI3 - ipi3p, RRP1 - rrp1p, RPS16A - ribosomal 40s subunit protein s16a, NOP56 - nop56p, NOP7 - nop7p, UTP10 - utp10p, MRPS18 - mitochondrial 37s ribosomal protein yms18, RAT1 - rat1p, NUG1 - nug1p, RLI1 - rli1p, RNT1 - rnt1p, RPS21A - ribosomal 40s subunit protein s21a, UTP20 - utp20p, NOP10 - nop10p, GRC3 - gr…
GO:0005977	glycogen metabolic process	0.000139	0.0454	3.31	5661	29	826	14	[GPH1 - gph1p, GLG1 - glycogenin glucosyltransferase glg1, PGM2 - phosphoglucomutase pgm2, PCL10 - pcl10p, GLG2 - glg2p, PCL6 - pcl6p, GDB1 - bifunctional 4-alpha-glucanotransferase/amylo-alpha-1,6-glucosidase, UGP1 - utp glucose-1-phosphate uridylyltransferase, IGD1 - igd1p, GSY1 - glycogen (starch) synthase gsy1, GIP2 - gip2p, GLC8 - glc8p, GLC7 - glc7p, SHP1 - shp1p]			GO:1902582	single-organism intracellular transport	0.000119	0.0389	2.59	5661	220	238	24	[DYN3 - dynein light intermediate chain, POM152 - pom152p, NIC96 - nic96p, PFA4 - pfa4p, HRI1 - hri1p, SRP1 - srp1p, NUP170 - nup170p, LOS1 - los1p, NUP188 - nup188p, SXM1 - sxm1p, SFB3 - sfb3p, SEC63 - sec63p, NMD5 - nmd5p, TEF1 - tef1p, NUP84 - nup84p, KAP123 - kap123p, BET2 - bet2p, CSE1 - cse1p, NTF2 - ntf2p, TOM6 - tom6p, GET4 - get4p, NUP133 - nup133p, YMR185W - hypothetical protein, RPS28A…
GO:0006325	chromatin organization	0.000159	0.0489	2.09	5661	319	306	36	[SAP30 - sap30p, RSP5 - nedd4 family e3 ubiquitin-protein ligase, SET2 - set2p, FUN19 - fun19p, RSC8 - rsc8p, SNF2 - snf2p, PHO23 - pho23p, LDB7 - ldb7p, SPT21 - spt21p, ELF1 - elf1p, GCN5 - gcn5p, IES1 - ies1p, IOC2 - ioc2p, ASF1 - asf1p, DPB3 - dpb3p, RAD26 - rad26p, PAF1 - paf1p, NAT4 - nat4p, TOP1 - dna topoisomerase 1, HOS4 - hos4p, RXT3 - rxt3p, PNC1 - nicotinamidase, IXR1 - ixr1p, ULS1 - u…			GO:0034470	ncRNA processing	0.000155	0.0474	1.5	5661	366	947	92	[RPL30 - ribosomal 60s subunit protein l30, IPI1 - ipi1p, RRB1 - rrb1p, POP8 - pop8p, IPI3 - ipi3p, LHP1 - lhp1p, RRP1 - rrp1p, TRM732 - trm732p, RPS16A - ribosomal 40s subunit protein s16a, NOP56 - nop56p, NOP7 - nop7p, UTP10 - utp10p, ALA1 - alanine--trna ligase, MRPS18 - mitochondrial 37s ribosomal protein yms18, RAT1 - rat1p, NUG1 - nug1p, IKI1 - elongator subunit iki1, RLI1 - rli1p, SLM3 - s…
GO:0005991	trehalose metabolic process	0.000168	0.0484	6.1	5661	11	591	7	[TPS1 - alpha,alpha-trehalose-phosphate synthase (udp-forming) tps1, PGM2 - phosphoglucomutase pgm2, TSL1 - tsl1p, ATH1 - alpha,alpha-trehalase ath1, NTH1 - alpha,alpha-trehalase nth1, UGP1 - utp glucose-1-phosphate uridylyltransferase, TPS2 - trehalose-phosphatase tps2]			GO:0015031	protein transport	0.00016	0.0463	1.67	5661	570	392	66	[SBE2 - sbe2p, YPT7 - ypt7p, POM152 - pom152p, PEP1 - pep1p, SRP1 - srp1p, SED4 - sed4p, IML1 - iml1p, NUP188 - nup188p, SPC1 - spc1p, NMD5 - nmd5p, KAP122 - kap122p, KAP123 - kap123p, NUG1 - nug1p, NTF2 - ntf2p, TOM6 - tom6p, MON2 - mon2p, COG7 - cog7p, COG4 - cog4p, EXO84 - exo84p, NUP157 - nup157p, APL6 - apl6p, SEC21 - sec21p, TRS85 - trs85p, HRI1 - hri1p, SSA2 - hsp70 family chaperone ssa2, …
GO:0006368	transcription elongation from RNA polymerase II promoter	0.000184	0.0501	5.16	5661	53	207	10	[TOP1 - dna topoisomerase 1, TFG2 - tfg2p, SFH1 - sfh1p, ELF1 - elf1p, DST1 - dst1p, RSC8 - rsc8p, PAF1 - paf1p, TFG1 - tfg1p, HPC2 - hpc2p, MFT1 - mft1p]			GO:0006886	intracellular protein transport	0.000305	0.083	1.81	5661	375	400	48	[YPT7 - ypt7p, POM152 - pom152p, PEP1 - pep1p, GGA2 - gga2p, SRP1 - srp1p, NUP170 - nup170p, APL2 - apl2p, NUP188 - nup188p, SPC1 - spc1p, SFB3 - sfb3p, KAP122 - kap122p, NMD5 - nmd5p, NUP84 - nup84p, NPL4 - npl4p, KAP123 - kap123p, CRD1 - cardiolipin synthase, UFD1 - polyubiquitin-binding protein ufd1, NTF2 - ntf2p, TOM6 - tom6p, MON2 - mon2p, COG4 - cog4p, COG7 - cog7p, VPS8 - vps8p, GET3 - gua…
GO:0006754	ATP biosynthetic process	0.000202	0.0522	3.46	5661	21	936	12	[ATP20 - atp20p, ATP16 - f1f0 atp synthase subunit delta, ATP7 - f1f0 atp synthase subunit d, ATP1 - f1f0 atp synthase subunit alpha, ATP2 - atp2p, ATP19 - atp19p, ATP18 - atp18p, TIM11 - tim11p, ATP14 - f1f0 atp synthase subunit h, ATP3 - atp3p, ATP15 - f1f0 atp synthase subunit epsilon, ATP4 - atp4p]			GO:0034613	cellular protein localization	0.000382	0.0985	2.03	5661	374	261	35	[POM152 - pom152p, PEP1 - pep1p, GGA2 - gga2p, SRP1 - srp1p, NUP170 - nup170p, NUP188 - nup188p, SPC1 - spc1p, NMD5 - nmd5p, NUP84 - nup84p, KAP123 - kap123p, GPI8 - gpi8p, NTF2 - ntf2p, TOM6 - tom6p, MON2 - mon2p, COG4 - cog4p, COG7 - cog7p, VPS8 - vps8p, EXO84 - exo84p, APL6 - apl6p, YMR185W - hypothetical protein, COG1 - cog1p, NUP85 - nup85p, TRS85 - trs85p, NIC96 - nic96p, PFA4 - pfa4p, ATG5…
GO:0051252	regulation of RNA metabolic process	0.000305	0.0749	1.36	5661	719	821	142	[HMS1 - hms1p, BDP1 - bdp1p, VID28 - glucose-induced degradation complex subunit vid28, RSP5 - nedd4 family e3 ubiquitin-protein ligase, CIN5 - cin5p, RIM101 - rim101p, FUN19 - fun19p, GAT2 - gat2p, RSC8 - rsc8p, RRT6 - rrt6p, GSM1 - gsm1p, ETT1 - ett1p, SWI4 - swi4p, EGD1 - egd1p, SEC13 - sec13p, STB1 - stb1p, ASF1 - asf1p, ELC1 - elongin c, DIG1 - dig1p, MED2 - med2p, MSA1 - msa1p, YPR196W - hy…			GO:0051168	nuclear export	0.000426	0.105	1.98	5661	120	835	35	[NUP120 - nup120p, RPS28B - ribosomal 40s subunit protein s28b, BCP1 - bcp1p, GFD1 - gfd1p, TEX1 - tex1p, SAC3 - sac3p, NUP188 - nup188p, RPL40A - ubiquitin-ribosomal 60s subunit protein l40a fusion protein, TIF6 - tif6p, TEF1 - tef1p, NUP84 - nup84p, MSN5 - msn5p, NUG1 - nug1p, THP1 - thp1p, RLI1 - rli1p, ARX1 - arx1p, SPT6 - spt6p, PSE1 - pse1p, NEW1 - new1p, NUP85 - nup85p, MEX67 - mex67p, NIC…
GO:0006109	regulation of carbohydrate metabolic process	0.000319	0.0746	3.16	5661	46	584	15	[VID28 - glucose-induced degradation complex subunit vid28, UME6 - ume6p, PCL10 - pcl10p, PCL6 - pcl6p, YMR111C - hypothetical protein, IGD1 - igd1p, FYV10 - glucose-induced degradation complex subunit fyv10, YLR345W - bifunctional fructose-2,6-bisphosphate 2-phosphatase/6-phosphofructo-2-kinase, GLC7 - glc7p, CBF1 - cbf1p, GCR2 - gcr2p, DEP1 - dep1p, SIP4 - sip4p, GID7 - glucose-induced degradat…			GO:0006997	nucleus organization	0.000522	0.122	4.87	5661	35	299	9	[NUP85 - nup85p, POM152 - pom152p, TOM1 - e3 ubiquitin-protein ligase tom1, NIC96 - nic96p, NUP170 - nup170p, NUP188 - nup188p, NUP157 - nup157p, NUP133 - nup133p, NUP84 - nup84p]
GO:0071465	cellular response to desiccation	0.00033	0.0737	9.58	5661	4	591	4	[TPS1 - alpha,alpha-trehalose-phosphate synthase (udp-forming) tps1, STF2 - stf2p, ATH1 - alpha,alpha-trehalase ath1, NTH1 - alpha,alpha-trehalase nth1]			GO:0006396	RNA processing	0.000528	0.118	1.38	5661	538	948	124	[PRP42 - prp42p, RRB1 - rrb1p, LHP1 - lhp1p, RPS16A - ribosomal 40s subunit protein s16a, NOP7 - nop7p, NOP56 - nop56p, UTP10 - utp10p, ALA1 - alanine--trna ligase, MRPS18 - mitochondrial 37s ribosomal protein yms18, RAT1 - rat1p, IKI1 - elongator subunit iki1, SLM3 - slm3p, RPS21A - ribosomal 40s subunit protein s21a, PRP9 - prp9p, STO1 - sto1p, DUS1 - dus1p, MRS4 - mrs4p, GRC3 - grc3p, ELP3 - e…
GO:0009269	response to desiccation	0.00033	0.0705	9.58	5661	4	591	4	[TPS1 - alpha,alpha-trehalose-phosphate synthase (udp-forming) tps1, STF2 - stf2p, ATH1 - alpha,alpha-trehalase ath1, NTH1 - alpha,alpha-trehalase nth1]			GO:0006364	rRNA processing	0.000556	0.119	1.57	5661	252	947	66	[RPL30 - ribosomal 60s subunit protein l30, IPI1 - ipi1p, RRB1 - rrb1p, POP8 - pop8p, IPI3 - ipi3p, RRP1 - rrp1p, RPS16A - ribosomal 40s subunit protein s16a, NOP56 - nop56p, NOP7 - nop7p, UTP10 - utp10p, MRPS18 - mitochondrial 37s ribosomal protein yms18, RAT1 - rat1p, NUG1 - nug1p, RLI1 - rli1p, RNT1 - rnt1p, UTP20 - utp20p, RPS21A - ribosomal 40s subunit protein s21a, NOP10 - nop10p, GRC3 - gr…
GO:0016569	covalent chromatin modification	0.000341	0.0697	1.86	5661	168	723	40	[SAP30 - sap30p, RPD3 - rpd3p, SET2 - set2p, SDS3 - sds3p, RSC8 - rsc8p, PHO23 - pho23p, RSC58 - rsc58p, LDB7 - ldb7p, ARD1 - ard1p, GCN5 - gcn5p, HAT2 - hat2p, ASF1 - asf1p, YAF9 - yaf9p, PAF1 - paf1p, NAT4 - nat4p, CHD1 - chd1p, HOS4 - hos4p, SNT1 - snt1p, RXT3 - rxt3p, UME6 - ume6p, SET3 - set3p, YNG1 - yng1p, UBP8 - ubp8p, FPR4 - peptidylprolyl isomerase fpr4, IES2 - ies2p, SPP1 - spp1p, SFH1…			GO:0048193	Golgi vesicle transport	0.000635	0.13	2.36	5661	184	300	23	[SEC7 - sec7p, SEC21 - sec21p, TRS85 - trs85p, GGA2 - gga2p, ERV29 - erv29p, SFB3 - sfb3p, TRS33 - trs33p, BET3 - bet3p, BET2 - bet2p, TRX2 - trx2p, RET3 - ret3p, YIP3 - yip3p, MON2 - mon2p, COG4 - cog4p, COG7 - cog7p, DOP1 - dop1p, EXO84 - exo84p, TCA17 - tca17p, SEC15 - sec15p, EXO70 - exo70p, COG1 - cog1p, APL4 - apl4p, APL6 - apl6p]
GO:0034654	nucleobase-containing compound biosynthetic process	0.000347	0.0681	1.32	5661	724	984	166	[TFA2 - tfa2p, HMS1 - hms1p, BDP1 - bdp1p, CIN5 - cin5p, RIM101 - rim101p, RSC8 - rsc8p, RRT6 - rrt6p, GSM1 - gsm1p, ETT1 - ett1p, SWI4 - swi4p, MET31 - met31p, RPA43 - rpa43p, EGD1 - egd1p, ASF1 - asf1p, ATP18 - atp18p, REV1 - rev1p, VHS3 - phosphopantothenoylcysteine decarboxylase complex subunit vhs3, MED2 - med2p, ATP16 - f1f0 atp synthase subunit delta, MSA1 - msa1p, NHP6B - nhp6bp, YPR196W …			GO:0072594	establishment of protein localization to organelle	0.000684	0.134	2.15	5661	283	260	28	[POM152 - pom152p, PEP1 - pep1p, GGA2 - gga2p, SRP1 - srp1p, NUP170 - nup170p, NUP188 - nup188p, SPC1 - spc1p, NMD5 - nmd5p, NUP84 - nup84p, KAP123 - kap123p, TOM6 - tom6p, NTF2 - ntf2p, MON2 - mon2p, COG7 - cog7p, COG4 - cog4p, VPS8 - vps8p, APL6 - apl6p, YMR185W - hypothetical protein, COG1 - cog1p, NUP85 - nup85p, TRS85 - trs85p, NIC96 - nic96p, ATG5 - atg5p, SXM1 - sxm1p, SEC63 - sec63p, CSE1…
GO:0032774	RNA biosynthetic process	0.000381	0.0718	1.41	5661	562	821	115	[HMS1 - hms1p, BDP1 - bdp1p, CIN5 - cin5p, RIM101 - rim101p, RSC8 - rsc8p, RRT6 - rrt6p, GSM1 - gsm1p, ETT1 - ett1p, SWI4 - swi4p, EGD1 - egd1p, ASF1 - asf1p, MED2 - med2p, MSA1 - msa1p, YPR196W - hypothetical protein, YNG1 - yng1p, MET28 - met28p, RPB4 - rpb4p, MSA2 - msa2p, PTI1 - pti1p, GLC7 - glc7p, ITC1 - itc1p, SOH1 - soh1p, SWI6 - swi6p, HSF1 - hsf1p, SDS3 - sds3p, SNF2 - snf2p, MFT1 - mft…			GO:0050658	RNA transport	0.000749	0.141	1.93	5661	123	835	35	[POM152 - pom152p, NUP120 - nup120p, RPS28B - ribosomal 40s subunit protein s28b, NUP170 - nup170p, GFD1 - gfd1p, SAC3 - sac3p, TEX1 - tex1p, NUP188 - nup188p, NUP192 - nup192p, TEF1 - tef1p, NUP84 - nup84p, NPL4 - npl4p, KAP123 - kap123p, MSN5 - msn5p, TOM1 - e3 ubiquitin-protein ligase tom1, THP1 - thp1p, SPT6 - spt6p, PSE1 - pse1p, STO1 - sto1p, NUP157 - nup157p, NEW1 - new1p, NUP85 - nup85p, …
GO:0006355	regulation of transcription, DNA-templated	0.000516	0.0937	1.43	5661	702	597	106	[HMS1 - hms1p, BDP1 - bdp1p, RSP5 - nedd4 family e3 ubiquitin-protein ligase, VID28 - glucose-induced degradation complex subunit vid28, CIN5 - cin5p, RIM101 - rim101p, FUN19 - fun19p, GAT2 - gat2p, RSC8 - rsc8p, ETT1 - ett1p, SWI4 - swi4p, EGD1 - egd1p, SEC13 - sec13p, STB1 - stb1p, ASF1 - asf1p, ELC1 - elongin c, DIG1 - dig1p, MLP1 - mlp1p, YNG1 - yng1p, MET28 - met28p, YMR111C - hypothetical p…			GO:0051236	establishment of RNA localization	0.000749	0.136	1.93	5661	123	835	35	[POM152 - pom152p, NUP120 - nup120p, RPS28B - ribosomal 40s subunit protein s28b, NUP170 - nup170p, GFD1 - gfd1p, TEX1 - tex1p, SAC3 - sac3p, NUP188 - nup188p, NUP192 - nup192p, TEF1 - tef1p, NUP84 - nup84p, NPL4 - npl4p, KAP123 - kap123p, MSN5 - msn5p, TOM1 - e3 ubiquitin-protein ligase tom1, THP1 - thp1p, SPT6 - spt6p, PSE1 - pse1p, STO1 - sto1p, NUP157 - nup157p, NEW1 - new1p, NUP85 - nup85p, …
GO:2001141	regulation of RNA biosynthetic process	0.000516	0.0904	1.43	5661	702	597	106	[HMS1 - hms1p, BDP1 - bdp1p, RSP5 - nedd4 family e3 ubiquitin-protein ligase, VID28 - glucose-induced degradation complex subunit vid28, CIN5 - cin5p, RIM101 - rim101p, FUN19 - fun19p, GAT2 - gat2p, RSC8 - rsc8p, ETT1 - ett1p, SWI4 - swi4p, EGD1 - egd1p, SEC13 - sec13p, STB1 - stb1p, ASF1 - asf1p, ELC1 - elongin c, DIG1 - dig1p, MLP1 - mlp1p, YNG1 - yng1p, MET28 - met28p, YMR111C - hypothetical p…			GO:0022613	ribonucleoprotein complex biogenesis	0.000905	0.159	1.56	5661	228	987	62	[SGD1 - sgd1p, IPI1 - ipi1p, RRB1 - rrb1p, IPI3 - ipi3p, RPL40A - ubiquitin-ribosomal 60s subunit protein l40a fusion protein, NOP56 - nop56p, NOP7 - nop7p, UTP10 - utp10p, NUG1 - nug1p, RLI1 - rli1p, RIA1 - ria1p, NOC2 - noc2p, SHB17 - shb17p, UTP20 - utp20p, RPS21A - ribosomal 40s subunit protein s21a, RPA190 - rpa190p, NOP10 - nop10p, NOG1 - nog1p, NOP19 - nop19p, NOP1 - nop1p, UTP8 - utp8p, R…
GO:1903506	regulation of nucleic acid-templated transcription	0.000516	0.0873	1.43	5661	702	597	106	[HMS1 - hms1p, BDP1 - bdp1p, RSP5 - nedd4 family e3 ubiquitin-protein ligase, VID28 - glucose-induced degradation complex subunit vid28, CIN5 - cin5p, RIM101 - rim101p, FUN19 - fun19p, GAT2 - gat2p, RSC8 - rsc8p, ETT1 - ett1p, SWI4 - swi4p, EGD1 - egd1p, SEC13 - sec13p, STB1 - stb1p, ASF1 - asf1p, ELC1 - elongin c, DIG1 - dig1p, MLP1 - mlp1p, YNG1 - yng1p, MET28 - met28p, YMR111C - hypothetical p…			GO:0051234	establishment of localization	0.000985	0.167	1.31	5661	1279	509	151	[POM152 - pom152p, PDR11 - atp-binding cassette multidrug transporter pdr11, IML1 - iml1p, NUP188 - nup188p, IRC6 - irc6p, NMD5 - nmd5p, LCD1 - lcd1p, MCH1 - mch1p, BET3 - bet3p, KAP123 - kap123p, YGR125W - hypothetical protein, TOM6 - tom6p, YIP3 - yip3p, SPT6 - spt6p, MON2 - mon2p, ARP2 - actin-related protein 2, EXO84 - exo84p, STO1 - sto1p, NUP157 - nup157p, MRS4 - mrs4p, SEC21 - sec21p, BIK1…
GO:0048205	COPI coating of Golgi vesicle	0.00053	0.0867	1887	5661	1	3	1	[GLO3 - glo3p]			GO:0034629	cellular protein complex localization	0.000993	0.162	5.84	5661	26	261	7	[NUP85 - nup85p, SRP1 - srp1p, EXO84 - exo84p, EXO70 - exo70p, NUP133 - nup133p, YMR185W - hypothetical protein, NUP84 - nup84p]
GO:0048200	Golgi transport vesicle coating	0.00053	0.0839	1887	5661	1	3	1	[GLO3 - glo3p]
GO:0045333	cellular respiration	0.000535	0.0821	3.54	5661	61	341	13	[COX5B - cytochrome c oxidase subunit vb, QCR7 - ubiquinol--cytochrome-c reductase subunit 7, QCR6 - ubiquinol--cytochrome-c reductase subunit 6, COX20 - cox20p, QCR8 - qcr8p, COR1 - ubiquinol--cytochrome-c reductase subunit cor1, YJL045W - hypothetical protein, SDH2 - succinate dehydrogenase iron-sulfur protein subunit sdh2, RIP1 - ubiquinol--cytochrome-c reductase catalytic subunit rip1, COX19 …
GO:0005978	glycogen biosynthetic process	0.000604	0.0898	3.79	5661	14	961	9	[IGD1 - igd1p, GSY1 - glycogen (starch) synthase gsy1, GLC3 - 1,4-alpha-glucan branching enzyme, GLG1 - glycogenin glucosyltransferase glg1, PGM2 - phosphoglucomutase pgm2, GLC8 - glc8p, GLG2 - glg2p, GDB1 - bifunctional 4-alpha-glucanotransferase/amylo-alpha-1,6-glucosidase, UGP1 - utp glucose-1-phosphate uridylyltransferase]
GO:0046034	ATP metabolic process	0.000697	0.101	2.29	5661	58	936	22	[PDA1 - pyruvate dehydrogenase (acetyl-transferring) subunit e1 alpha, YLR446W - hexokinase, ATP16 - f1f0 atp synthase subunit delta, CYT1 - ubiquinol--cytochrome-c reductase catalytic subunit cyt1, COX6 - cytochrome c oxidase subunit vi, TIM11 - tim11p, GSM1 - gsm1p, COX12 - cytochrome c oxidase subunit vib, ATP14 - f1f0 atp synthase subunit h, ATP15 - f1f0 atp synthase subunit epsilon, NDE2 - n…
GO:0005992	trehalose biosynthetic process	0.000722	0.101	7.19	5661	7	562	5	[TPS1 - alpha,alpha-trehalose-phosphate synthase (udp-forming) tps1, PGM2 - phosphoglucomutase pgm2, TSL1 - tsl1p, TPS2 - trehalose-phosphatase tps2, UGP1 - utp glucose-1-phosphate uridylyltransferase]
GO:0046351	disaccharide biosynthetic process	0.000722	0.0984	7.19	5661	7	562	5	[TPS1 - alpha,alpha-trehalose-phosphate synthase (udp-forming) tps1, PGM2 - phosphoglucomutase pgm2, TSL1 - tsl1p, UGP1 - utp glucose-1-phosphate uridylyltransferase, TPS2 - trehalose-phosphatase tps2]
GO:0009312	oligosaccharide biosynthetic process	0.000722	0.0958	7.19	5661	7	562	5	[TPS1 - alpha,alpha-trehalose-phosphate synthase (udp-forming) tps1, PGM2 - phosphoglucomutase pgm2, TSL1 - tsl1p, TPS2 - trehalose-phosphatase tps2, UGP1 - utp glucose-1-phosphate uridylyltransferase]
GO:0018130	heterocycle biosynthetic process	0.000736	0.095	1.29	5661	784	984	176	[TFA2 - tfa2p, HMS1 - hms1p, BDP1 - bdp1p, CIN5 - cin5p, RIM101 - rim101p, RSC8 - rsc8p, GSM1 - gsm1p, RRT6 - rrt6p, MET1 - uroporphyrinogen-iii c-methyltransferase, SWI4 - swi4p, ETT1 - ett1p, RPA43 - rpa43p, MET31 - met31p, EGD1 - egd1p, ASF1 - asf1p, ATP18 - atp18p, REV1 - rev1p, VHS3 - phosphopantothenoylcysteine decarboxylase complex subunit vhs3, MED2 - med2p, MSA1 - msa1p, ATP16 - f1f0 atp…
GO:1902930	regulation of alcohol biosynthetic process	0.000764	0.0962	102.93	5661	10	11	2	[RSP5 - nedd4 family e3 ubiquitin-protein ligase, DEP1 - dep1p]
GO:0006367	transcription initiation from RNA polymerase II promoter	0.000771	0.0946	9.51	5661	17	175	5	[TFG2 - tfg2p, TAF11 - taf11p, DST1 - dst1p, RPB4 - rpb4p, TFG1 - tfg1p]
GO:0071822	protein complex subunit organization	0.00082	0.0981	1.73	5661	332	473	48	[CLC1 - clc1p, COX20 - cox20p, ATP10 - atp10p, YAP1801 - yap1801p, GIM4 - gim4p, RSC8 - rsc8p, SNF2 - snf2p, YPT1 - ypt1p, ETT1 - ett1p, RSC58 - rsc58p, LDB7 - ldb7p, FMP21 - fmp21p, RLF2 - rlf2p, SEC3 - sec3p, AIM43 - aim43p, SCM3 - scm3p, COX19 - cox19p, IES1 - ies1p, ATP19 - atp19p, ASF1 - asf1p, YAF9 - yaf9p, RPN14 - rpn14p, ATP18 - atp18p, TAZ1 - taz1p, RAD26 - rad26p, NUP57 - nup57p, COA4 -…
GO:0010677	negative regulation of cellular carbohydrate metabolic process	0.000844	0.0986	4.56	5661	17	584	8	[IGD1 - igd1p, FYV10 - glucose-induced degradation complex subunit fyv10, VID28 - glucose-induced degradation complex subunit vid28, UME6 - ume6p, PCL10 - pcl10p, DEP1 - dep1p, GID7 - glucose-induced degradation complex subunit gid7, VID24 - glucose-induced degradation complex subunit vid24]
GO:0045912	negative regulation of carbohydrate metabolic process	0.000844	0.0963	4.56	5661	17	584	8	[IGD1 - igd1p, FYV10 - glucose-induced degradation complex subunit fyv10, VID28 - glucose-induced degradation complex subunit vid28, UME6 - ume6p, PCL10 - pcl10p, DEP1 - dep1p, GID7 - glucose-induced degradation complex subunit gid7, VID24 - glucose-induced degradation complex subunit vid24]
U30
GO Term	Description	P-value	FDR q-value	Enrichment	N	B	n	b	Genes			GO Term	Description	P-value	FDR q-value	Enrichment	N	B	n	b	Genes
GO:0022900	electron transport chain	2.6e-12	1.28e-08	12.22	5661	36	193	15	[QCR7 - ubiquinol--cytochrome-c reductase subunit 7, CYT1 - ubiquinol--cytochrome-c reductase catalytic subunit cyt1, COX6 - cytochrome c oxidase subunit vi, QCR6 - ubiquinol--cytochrome-c reductase subunit 6, COX7 - cytochrome c oxidase subunit vii, CYC1 - cyc1p, YJL045W - hypothetical protein, QCR10 - ubiquinol--cytochrome-c reductase subunit 10, COR1 - ubiquinol--cytochrome-c reductase subunit…			GO:0032543	mitochondrial translation	1.96e-26	9.64e-23	3.86	5661	101	973	67	[MRPS5 - mitochondrial 37s ribosomal protein mrps5, MRPL7 - mitochondrial 54s ribosomal protein yml7/yml5, MRPL49 - mrpl49p, MRP10 - mitochondrial 37s ribosomal protein yms-t, MRP1 - mitochondrial 37s ribosomal protein mrp1, MSR1 - arginine--trna ligase msr1, IMG2 - mitochondrial 54s ribosomal protein img2, MRF1 - mrf1p, MRPL36 - mitochondrial 54s ribosomal protein yml36, MRPS18 - mitochondrial 3…
GO:0022904	respiratory electron transport chain	2.42e-10	5.94e-07	11.55	5661	33	193	13	[QCR7 - ubiquinol--cytochrome-c reductase subunit 7, CYT1 - ubiquinol--cytochrome-c reductase catalytic subunit cyt1, COX6 - cytochrome c oxidase subunit vi, QCR6 - ubiquinol--cytochrome-c reductase subunit 6, COX7 - cytochrome c oxidase subunit vii, CYC1 - cyc1p, QCR10 - ubiquinol--cytochrome-c reductase subunit 10, COR1 - ubiquinol--cytochrome-c reductase subunit cor1, COX8 - cytochrome c oxida…			GO:0007005	mitochondrion organization	3.1e-14	7.6e-11	2.24	5661	285	826	93	[MRPS5 - mitochondrial 37s ribosomal protein mrps5, PIM1 - pim1p, MRPL7 - mitochondrial 54s ribosomal protein yml7/yml5, MRPL49 - mrpl49p, MRP1 - mitochondrial 37s ribosomal protein mrp1, MSR1 - arginine--trna ligase msr1, MGM1 - mgm1p, ATP11 - atp11p, IMG2 - mitochondrial 54s ribosomal protein img2, ATG32 - atg32p, MRF1 - mrf1p, TIM50 - tim50p, MRPL36 - mitochondrial 54s ribosomal protein yml36,…
GO:0015985	energy coupled proton transport, down electrochemical gradient	2.72e-08	4.44e-05	9.1	5661	19	360	11	[ATP20 - atp20p, ATP16 - f1f0 atp synthase subunit delta, ATP7 - f1f0 atp synthase subunit d, ATP1 - f1f0 atp synthase subunit alpha, ATP2 - atp2p, ATP19 - atp19p, ATP18 - atp18p, ATP14 - f1f0 atp synthase subunit h, ATP5 - atp5p, ATP15 - f1f0 atp synthase subunit epsilon, ATP4 - atp4p]			GO:0043043	peptide biosynthetic process	3.37e-13	5.51e-10	2.1	5661	321	830	99	[MRPL7 - mitochondrial 54s ribosomal protein yml7/yml5, MRPL49 - mrpl49p, GRS1 - glycine--trna ligase, MRF1 - mrf1p, MRPL36 - mitochondrial 54s ribosomal protein yml36, MRPS18 - mitochondrial 37s ribosomal protein yms18, ISM1 - isoleucine--trna ligase ism1, RSM7 - rsm7p, MRP7 - mitochondrial 54s ribosomal protein yml2, RPS1A - ribosomal 40s subunit protein s1a, RPL28 - ribosomal 60s subunit prote…
GO:0015986	ATP synthesis coupled proton transport	2.72e-08	3.33e-05	9.1	5661	19	360	11	[ATP20 - atp20p, ATP16 - f1f0 atp synthase subunit delta, ATP7 - f1f0 atp synthase subunit d, ATP19 - atp19p, ATP2 - atp2p, ATP1 - f1f0 atp synthase subunit alpha, ATP18 - atp18p, ATP14 - f1f0 atp synthase subunit h, ATP5 - atp5p, ATP15 - f1f0 atp synthase subunit epsilon, ATP4 - atp4p]			GO:0006412	translation	3.96e-13	4.85e-10	2.11	5661	317	830	98	[MRPL7 - mitochondrial 54s ribosomal protein yml7/yml5, MRPL49 - mrpl49p, GRS1 - glycine--trna ligase, MRF1 - mrf1p, MRPL36 - mitochondrial 54s ribosomal protein yml36, MRPS18 - mitochondrial 37s ribosomal protein yms18, ISM1 - isoleucine--trna ligase ism1, RSM7 - rsm7p, MRP7 - mitochondrial 54s ribosomal protein yml2, RPS1A - ribosomal 40s subunit protein s1a, RPL28 - ribosomal 60s subunit prote…
GO:0006122	mitochondrial electron transport, ubiquinol to cytochrome c	9.4e-08	9.23e-05	13.67	5661	12	276	8	[RIP1 - ubiquinol--cytochrome-c reductase catalytic subunit rip1, QCR7 - ubiquinol--cytochrome-c reductase subunit 7, CYT1 - ubiquinol--cytochrome-c reductase catalytic subunit cyt1, QCR6 - ubiquinol--cytochrome-c reductase subunit 6, QCR2 - ubiquinol--cytochrome-c reductase subunit 2, CYC1 - cyc1p, COR1 - ubiquinol--cytochrome-c reductase subunit cor1, QCR10 - ubiquinol--cytochrome-c reductase s…			GO:0043604	amide biosynthetic process	4.22e-13	4.14e-10	2.3	5661	338	611	84	[MRPL7 - mitochondrial 54s ribosomal protein yml7/yml5, MRPL49 - mrpl49p, RPS25B - ribosomal 40s subunit protein s25b, MRP1 - mitochondrial 37s ribosomal protein mrp1, MSR1 - arginine--trna ligase msr1, IMG2 - mitochondrial 54s ribosomal protein img2, TAE1 - tae1p, GRS1 - glycine--trna ligase, MRPS18 - mitochondrial 37s ribosomal protein yms18, ISM1 - isoleucine--trna ligase ism1, RPL11A - riboso…
GO:0006754	ATP biosynthetic process	1.16e-07	9.5e-05	8.24	5661	21	360	11	[ATP20 - atp20p, ATP16 - f1f0 atp synthase subunit delta, ATP7 - f1f0 atp synthase subunit d, ATP1 - f1f0 atp synthase subunit alpha, ATP2 - atp2p, ATP19 - atp19p, ATP18 - atp18p, ATP14 - f1f0 atp synthase subunit h, ATP5 - atp5p, ATP15 - f1f0 atp synthase subunit epsilon, ATP4 - atp4p]			GO:0006518	peptide metabolic process	2.95e-11	2.42e-08	2.01	5661	353	757	95	[MRPS5 - mitochondrial 37s ribosomal protein mrps5, MRPL7 - mitochondrial 54s ribosomal protein yml7/yml5, RPL30 - ribosomal 60s subunit protein l30, MRPL49 - mrpl49p, RPS25B - ribosomal 40s subunit protein s25b, BAR1 - bar1p, MRP1 - mitochondrial 37s ribosomal protein mrp1, MSR1 - arginine--trna ligase msr1, IMG2 - mitochondrial 54s ribosomal protein img2, TAE1 - tae1p, GRS1 - glycine--trna liga…
GO:0009201	ribonucleoside triphosphate biosynthetic process	6.8e-07	0.000477	6.52	5661	28	372	12	[ATP16 - f1f0 atp synthase subunit delta, ATP20 - atp20p, ATP7 - f1f0 atp synthase subunit d, ATP2 - atp2p, ATP1 - f1f0 atp synthase subunit alpha, ATP19 - atp19p, ATP18 - atp18p, ATP14 - f1f0 atp synthase subunit h, URK1 - uridine kinase urk1, ATP15 - f1f0 atp synthase subunit epsilon, ATP5 - atp5p, ATP4 - atp4p]			GO:0043603	cellular amide metabolic process	3.16e-11	2.22e-08	2.11	5661	382	611	87	[MRPL7 - mitochondrial 54s ribosomal protein yml7/yml5, MRPL49 - mrpl49p, RPS25B - ribosomal 40s subunit protein s25b, MRP1 - mitochondrial 37s ribosomal protein mrp1, MSR1 - arginine--trna ligase msr1, IMG2 - mitochondrial 54s ribosomal protein img2, TAE1 - tae1p, GRS1 - glycine--trna ligase, MRPS18 - mitochondrial 37s ribosomal protein yms18, ISM1 - isoleucine--trna ligase ism1, RPL11A - riboso…
GO:0009206	purine ribonucleoside triphosphate biosynthetic process	7.44e-07	0.000456	7.21	5661	24	360	11	[ATP20 - atp20p, ATP16 - f1f0 atp synthase subunit delta, ATP7 - f1f0 atp synthase subunit d, ATP19 - atp19p, ATP2 - atp2p, ATP1 - f1f0 atp synthase subunit alpha, ATP18 - atp18p, ATP14 - f1f0 atp synthase subunit h, ATP5 - atp5p, ATP15 - f1f0 atp synthase subunit epsilon, ATP4 - atp4p]			GO:0006314	intron homing	4.59e-11	2.82e-08	196.56	5661	8	18	5	[AI4 - i-sceii, AI5_ALPHA - endonuclease i-sceiv, involved in intron mobility; encoded by a mobile group i intron within the mitochondrial cox1 gene, AI5_BETA - protein of unknown function, encoded within an intron of the mitochondrial cox1 gene; translational initiation codon is predicted to be ata rather than atg, AI2 - reverse transcriptase required for splicing of the cox1 pre-mrna, encoded b…
GO:0009145	purine nucleoside triphosphate biosynthetic process	7.44e-07	0.000406	7.21	5661	24	360	11	[ATP20 - atp20p, ATP16 - f1f0 atp synthase subunit delta, ATP7 - f1f0 atp synthase subunit d, ATP1 - f1f0 atp synthase subunit alpha, ATP2 - atp2p, ATP19 - atp19p, ATP18 - atp18p, ATP14 - f1f0 atp synthase subunit h, ATP5 - atp5p, ATP15 - f1f0 atp synthase subunit epsilon, ATP4 - atp4p]			GO:0043038	amino acid activation	1.07e-08	5.85e-06	4.59	5661	41	601	20	[ARC1 - arc1p, MSE1 - glutamate--trna ligase mse1, MST1 - threonine--trna ligase mst1, HTS1 - histidine--trna ligase, HER2 - glutamyl-trna(gln) amidotransferase subunit her2, MSF1 - phenylalanine--trna ligase, MSR1 - arginine--trna ligase msr1, PET112 - glutamyl-trna(gln) amidotransferase subunit pet112, GRS1 - glycine--trna ligase, THS1 - threonine--trna ligase ths1, AIM10 - putative proline--tr…
GO:0046034	ATP metabolic process	8.25e-07	0.000405	4.61	5661	58	360	17	[ATP16 - f1f0 atp synthase subunit delta, CYT1 - ubiquinol--cytochrome-c reductase catalytic subunit cyt1, COX6 - cytochrome c oxidase subunit vi, GSM1 - gsm1p, ATP14 - f1f0 atp synthase subunit h, ATP15 - f1f0 atp synthase subunit epsilon, ATP5 - atp5p, ATP20 - atp20p, ATP7 - f1f0 atp synthase subunit d, NDE1 - nadh-ubiquinone reductase (h(+)-translocating) nde1, ATP1 - f1f0 atp synthase subunit…			GO:0043039	tRNA aminoacylation	1.07e-08	5.27e-06	4.59	5661	41	601	20	[ARC1 - arc1p, MSE1 - glutamate--trna ligase mse1, MST1 - threonine--trna ligase mst1, HTS1 - histidine--trna ligase, HER2 - glutamyl-trna(gln) amidotransferase subunit her2, MSF1 - phenylalanine--trna ligase, MSR1 - arginine--trna ligase msr1, PET112 - glutamyl-trna(gln) amidotransferase subunit pet112, GRS1 - glycine--trna ligase, THS1 - threonine--trna ligase ths1, AIM10 - putative proline--tr…
GO:0045333	cellular respiration	1.61e-06	0.000718	4.42	5661	61	357	17	[QCR7 - ubiquinol--cytochrome-c reductase subunit 7, RSF1 - rsf1p, QCR6 - ubiquinol--cytochrome-c reductase subunit 6, COX20 - cox20p, QCR2 - ubiquinol--cytochrome-c reductase subunit 2, COR1 - ubiquinol--cytochrome-c reductase subunit cor1, YJL045W - hypothetical protein, QCR10 - ubiquinol--cytochrome-c reductase subunit 10, COX5A - cytochrome c oxidase subunit va, YBR238C - hypothetical protein…			GO:1901566	organonitrogen compound biosynthetic process	1.58e-08	7.05e-06	1.51	5661	646	991	171	[MRPL7 - mitochondrial 54s ribosomal protein yml7/yml5, MRPL49 - mrpl49p, HOM6 - hom6p, MRP10 - mitochondrial 37s ribosomal protein yms-t, SIS2 - phosphopantothenoylcysteine decarboxylase complex subunit sis2, GRS1 - glycine--trna ligase, MRF1 - mrf1p, MRPL36 - mitochondrial 54s ribosomal protein yml36, MRPS18 - mitochondrial 37s ribosomal protein yms18, FOL3 - dihydrofolate synthase, ASN2 - aspa…
GO:0009199	ribonucleoside triphosphate metabolic process	1.86e-06	0.000761	4.15	5661	66	372	18	[ATP16 - f1f0 atp synthase subunit delta, CYT1 - ubiquinol--cytochrome-c reductase catalytic subunit cyt1, COX6 - cytochrome c oxidase subunit vi, GSM1 - gsm1p, ATP14 - f1f0 atp synthase subunit h, ATP15 - f1f0 atp synthase subunit epsilon, ATP5 - atp5p, ATP20 - atp20p, ATP7 - f1f0 atp synthase subunit d, NDE1 - nadh-ubiquinone reductase (h(+)-translocating) nde1, ATP1 - f1f0 atp synthase subunit…			GO:0055072	iron ion homeostasis	3.54e-08	1.45e-05	3.13	5661	54	939	28	[FRE8 - fre8p, ATX1 - atx1p, FRE6 - fre6p, PCA1 - cation-transporting p-type atpase pca1, SIT1 - sit1p, ARN1 - arn1p, SMF3 - putative divalent metal ion transporter smf3, CCC2 - cu(2+)-transporting p-type atpase ccc2, ARN2 - arn2p, FRE7 - fre7p, MMT1 - mmt1p, GGC1 - ggc1p, MMT2 - mmt2p, FRE3 - fre3p, FIT2 - fit2p, GEF1 - gef1p, ARH1 - arh1p, FRE4 - fre4p, FTR1 - ftr1p, NFS1 - nfs1p, FRE2 - fre2p,…
GO:0006091	generation of precursor metabolites and energy	2.27e-06	0.000855	3.35	5661	141	288	24	[QCR7 - ubiquinol--cytochrome-c reductase subunit 7, COX6 - cytochrome c oxidase subunit vi, CYT1 - ubiquinol--cytochrome-c reductase catalytic subunit cyt1, QCR6 - ubiquinol--cytochrome-c reductase subunit 6, COX20 - cox20p, QCR2 - ubiquinol--cytochrome-c reductase subunit 2, COX7 - cytochrome c oxidase subunit vii, CYC1 - cyc1p, QCR10 - ubiquinol--cytochrome-c reductase subunit 10, COR1 - ubiqu…			GO:0006418	tRNA aminoacylation for protein translation	1.34e-07	5.05e-05	4.46	5661	38	601	18	[ARC1 - arc1p, MSE1 - glutamate--trna ligase mse1, MST1 - threonine--trna ligase mst1, HTS1 - histidine--trna ligase, MSF1 - phenylalanine--trna ligase, MSR1 - arginine--trna ligase msr1, GRS1 - glycine--trna ligase, THS1 - threonine--trna ligase ths1, AIM10 - putative proline--trna ligase aim10, NAM2 - leucine--trna ligase nam2, GLN4 - glutamine--trna ligase, MSW1 - tryptophan--trna ligase msw1,…
GO:0006123	mitochondrial electron transport, cytochrome c to oxygen	2.27e-06	0.000796	18.53	5661	13	141	6	[COX5A - cytochrome c oxidase subunit va, COX6 - cytochrome c oxidase subunit vi, COX7 - cytochrome c oxidase subunit vii, CYC1 - cyc1p, COX9 - cytochrome c oxidase subunit viia, COX8 - cytochrome c oxidase subunit viii]			GO:1901564	organonitrogen compound metabolic process	1.83e-07	6.41e-05	1.41	5661	845	991	208	[MRPL49 - mrpl49p, MRP10 - mitochondrial 37s ribosomal protein yms-t, SIS2 - phosphopantothenoylcysteine decarboxylase complex subunit sis2, MRF1 - mrf1p, FOL3 - dihydrofolate synthase, POF1 - pof1p, ARC1 - arc1p, RPT2 - proteasome regulatory particle base subunit rpt2, MRP7 - mitochondrial 54s ribosomal protein yml2, RPL28 - ribosomal 60s subunit protein l28, ILV2 - acetolactate synthase catalyt…
GO:0009205	purine ribonucleoside triphosphate metabolic process	2.35e-06	0.000767	4.31	5661	62	360	17	[ATP16 - f1f0 atp synthase subunit delta, CYT1 - ubiquinol--cytochrome-c reductase catalytic subunit cyt1, COX6 - cytochrome c oxidase subunit vi, GSM1 - gsm1p, ATP14 - f1f0 atp synthase subunit h, ATP15 - f1f0 atp synthase subunit epsilon, ATP5 - atp5p, ATP20 - atp20p, ATP7 - f1f0 atp synthase subunit d, NDE1 - nadh-ubiquinone reductase (h(+)-translocating) nde1, ATP1 - f1f0 atp synthase subunit…			GO:0055076	transition metal ion homeostasis	4.99e-07	0.000163	2.52	5661	82	959	35	[FRE8 - fre8p, ZRT3 - zn(2+) transporter zrt3, ATX1 - atx1p, CTR2 - ctr2p, FRE6 - fre6p, PCA1 - cation-transporting p-type atpase pca1, SIT1 - sit1p, SMF3 - putative divalent metal ion transporter smf3, ARN1 - arn1p, CCC2 - cu(2+)-transporting p-type atpase ccc2, MAC1 - mac1p, ARN2 - arn2p, FRE7 - fre7p, MMT1 - mmt1p, GGC1 - ggc1p, IZH3 - izh3p, MMT2 - mmt2p, FRE3 - fre3p, FIT2 - fit2p, GEF1 - ge…
GO:0009144	purine nucleoside triphosphate metabolic process	3.85e-06	0.00118	4.18	5661	64	360	17	[ATP16 - f1f0 atp synthase subunit delta, CYT1 - ubiquinol--cytochrome-c reductase catalytic subunit cyt1, COX6 - cytochrome c oxidase subunit vi, GSM1 - gsm1p, ATP14 - f1f0 atp synthase subunit h, ATP15 - f1f0 atp synthase subunit epsilon, ATP5 - atp5p, ATP20 - atp20p, ATP7 - f1f0 atp synthase subunit d, NDE1 - nadh-ubiquinone reductase (h(+)-translocating) nde1, ATP1 - f1f0 atp synthase subunit…			GO:0000041	transition metal ion transport	6.93e-07	0.000212	3.95	5661	47	580	19	[FRE3 - fre3p, COT1 - metal cation transporter cot1, ATX1 - atx1p, FRE6 - fre6p, FRE4 - fre4p, FTR1 - ftr1p, PCA1 - cation-transporting p-type atpase pca1, SMF3 - putative divalent metal ion transporter smf3, CCC2 - cu(2+)-transporting p-type atpase ccc2, MTM1 - mtm1p, FRE2 - fre2p, FET5 - fet5p, ATX2 - mn(2+) transporter atx2, FTH1 - fth1p, FRE7 - fre7p, MMT1 - mmt1p, MMT2 - mmt2p, MRS4 - mrs4p,…
GO:0009142	nucleoside triphosphate biosynthetic process	3.93e-06	0.00113	5.71	5661	32	372	12	[ATP16 - f1f0 atp synthase subunit delta, ATP20 - atp20p, ATP7 - f1f0 atp synthase subunit d, ATP1 - f1f0 atp synthase subunit alpha, ATP2 - atp2p, ATP19 - atp19p, ATP18 - atp18p, ATP14 - f1f0 atp synthase subunit h, URK1 - uridine kinase urk1, ATP15 - f1f0 atp synthase subunit epsilon, ATP5 - atp5p, ATP4 - atp4p]			GO:0006879	cellular iron ion homeostasis	1.36e-06	0.000393	4.15	5661	40	580	17	[FRE3 - fre3p, ATX1 - atx1p, ARH1 - arh1p, FRE4 - fre4p, FTR1 - ftr1p, PCA1 - cation-transporting p-type atpase pca1, SIT1 - sit1p, ARN1 - arn1p, CCC2 - cu(2+)-transporting p-type atpase ccc2, SMF3 - putative divalent metal ion transporter smf3, NFS1 - nfs1p, TIS11 - tis11p, FRE2 - fre2p, VMA3 - vma3p, MMT1 - mmt1p, MMT2 - mmt2p, YLR126C - putative amidotransferase]
GO:0009126	purine nucleoside monophosphate metabolic process	5.55e-06	0.00151	3.73	5661	80	360	19	[ATP16 - f1f0 atp synthase subunit delta, CYT1 - ubiquinol--cytochrome-c reductase catalytic subunit cyt1, COX6 - cytochrome c oxidase subunit vi, ADO1 - ado1p, GSM1 - gsm1p, ATP14 - f1f0 atp synthase subunit h, ATP15 - f1f0 atp synthase subunit epsilon, ATP5 - atp5p, ATP20 - atp20p, ATP7 - f1f0 atp synthase subunit d, NDE1 - nadh-ubiquinone reductase (h(+)-translocating) nde1, ATP1 - f1f0 atp sy…			GO:0000959	mitochondrial RNA metabolic process	1.72e-06	0.00047	4.84	5661	29	565	14	[MSE1 - glutamate--trna ligase mse1, MST1 - threonine--trna ligase mst1, SUV3 - suv3p, MSF1 - phenylalanine--trna ligase, MSR1 - arginine--trna ligase msr1, GRS1 - glycine--trna ligase, MSS116 - mss116p, CCM1 - ccm1p, NFS1 - nfs1p, MSW1 - tryptophan--trna ligase msw1, ISM1 - isoleucine--trna ligase ism1, MTO1 - mto1p, MSK1 - lysine--trna ligase msk1, SLM5 - asparagine--trna ligase slm5]
GO:0009167	purine ribonucleoside monophosphate metabolic process	5.55e-06	0.00143	3.73	5661	80	360	19	[ATP16 - f1f0 atp synthase subunit delta, COX6 - cytochrome c oxidase subunit vi, CYT1 - ubiquinol--cytochrome-c reductase catalytic subunit cyt1, ADO1 - ado1p, GSM1 - gsm1p, ATP14 - f1f0 atp synthase subunit h, ATP15 - f1f0 atp synthase subunit epsilon, ATP5 - atp5p, ATP20 - atp20p, ATP7 - f1f0 atp synthase subunit d, NDE1 - nadh-ubiquinone reductase (h(+)-translocating) nde1, ATP1 - f1f0 atp sy…			GO:0070127	tRNA aminoacylation for mitochondrial protein translation	2.21e-06	0.000571	7.27	5661	13	539	9	[MSW1 - tryptophan--trna ligase msw1, MSE1 - glutamate--trna ligase mse1, MST1 - threonine--trna ligase mst1, ISM1 - isoleucine--trna ligase ism1, MSF1 - phenylalanine--trna ligase, MSR1 - arginine--trna ligase msr1, MSK1 - lysine--trna ligase msk1, GRS1 - glycine--trna ligase, SLM5 - asparagine--trna ligase slm5]
GO:0055114	oxidation-reduction process	6.91e-06	0.0017	2.65	5661	398	161	30	[MET3 - met3p, QCR6 - ubiquinol--cytochrome-c reductase subunit 6, COX7 - cytochrome c oxidase subunit vii, SUR2 - sphingosine hydroxylase, SOR2 - l-iditol 2-dehydrogenase sor2, CIR2 - cir2p, YJL045W - hypothetical protein, COX8 - cytochrome c oxidase subunit viii, COX5A - cytochrome c oxidase subunit va, SOD2 - superoxide dismutase sod2, SVL3 - svl3p, YBR238C - hypothetical protein, ARI1 - carbo…			GO:0055065	metal ion homeostasis	7.13e-06	0.00167	2.19	5661	105	959	39	[VMA2 - vma2p, FRE8 - fre8p, ZRT3 - zn(2+) transporter zrt3, ATX1 - atx1p, CTR2 - ctr2p, FRE6 - fre6p, PCA1 - cation-transporting p-type atpase pca1, SIT1 - sit1p, CCC2 - cu(2+)-transporting p-type atpase ccc2, ARN1 - arn1p, SMF3 - putative divalent metal ion transporter smf3, MAC1 - mac1p, ARN2 - arn2p, FRE7 - fre7p, MMT1 - mmt1p, GGC1 - ggc1p, IZH3 - izh3p, MMT2 - mmt2p, FRE3 - fre3p, CSG2 - ma…
GO:0006119	oxidative phosphorylation	7.86e-06	0.00184	10.95	5661	7	443	6	[CYT1 - ubiquinol--cytochrome-c reductase catalytic subunit cyt1, COX6 - cytochrome c oxidase subunit vi, COX12 - cytochrome c oxidase subunit vib, COX4 - cytochrome c oxidase subunit iv, GSM1 - gsm1p, COX13 - cytochrome c oxidase subunit via]			GO:0006520	cellular amino acid metabolic process	8.35e-06	0.00186	1.75	5661	219	990	67	[HOM6 - hom6p, MSR1 - arginine--trna ligase msr1, NMA1 - nicotinamide-nucleotide adenylyltransferase nma1, GRS1 - glycine--trna ligase, PDC1 - indolepyruvate decarboxylase 1, ASN2 - asparagine synthase (glutamine-hydrolyzing) 2, LEU1 - 3-isopropylmalate dehydratase leu1, ISM1 - isoleucine--trna ligase ism1, MDE1 - mde1p, MES1 - methionine--trna ligase mes1, HIS2 - histidinol-phosphatase, YDR341C …
GO:1902600	hydrogen ion transmembrane transport	8.44e-06	0.00188	5.39	5661	35	360	12	[COX5A - cytochrome c oxidase subunit va, ATP16 - f1f0 atp synthase subunit delta, ATP20 - atp20p, ATP7 - f1f0 atp synthase subunit d, ATP1 - f1f0 atp synthase subunit alpha, ATP2 - atp2p, ATP19 - atp19p, ATP18 - atp18p, ATP14 - f1f0 atp synthase subunit h, ATP15 - f1f0 atp synthase subunit epsilon, ATP5 - atp5p, ATP4 - atp4p]			GO:0043623	cellular protein complex assembly	8.68e-06	0.00185	2.36	5661	177	474	35	[HUL5 - ubiquitin-ubiquitin ligase hul5, PIM1 - pim1p, HSP60 - chaperone atpase hsp60, NUP170 - nup170p, ATP11 - atp11p, CMC1 - cmc1p, STV1 - stv1p, RPN9 - proteasome regulatory particle lid subunit rpn9, PET117 - pet117p, EMI5 - succinate dehydrogenase subunit emi5, CBP3 - cbp3p, HSM3 - hsm3p, TOM6 - tom6p, PET191 - pet191p, ACN9 - acn9p, SGT1 - sgt1p, EXO84 - exo84p, UFD4 - putative ubiquitin-p…
GO:0009161	ribonucleoside monophosphate metabolic process	1.07e-05	0.00229	3.33	5661	96	372	21	[ATP16 - f1f0 atp synthase subunit delta, CYT1 - ubiquinol--cytochrome-c reductase catalytic subunit cyt1, COX6 - cytochrome c oxidase subunit vi, ADO1 - ado1p, GSM1 - gsm1p, ATP14 - f1f0 atp synthase subunit h, ATP15 - f1f0 atp synthase subunit epsilon, ATP5 - atp5p, URA3 - orotidine-5'-phosphate decarboxylase, ATP20 - atp20p, ATP7 - f1f0 atp synthase subunit d, NDE1 - nadh-ubiquinone reductase …			GO:0046916	cellular transition metal ion homeostasis	9.01e-06	0.00184	3.54	5661	67	453	19	[COT1 - metal cation transporter cot1, ARH1 - arh1p, ATX1 - atx1p, PER1 - per1p, FRE4 - fre4p, PCA1 - cation-transporting p-type atpase pca1, SIT1 - sit1p, ARN1 - arn1p, SMF3 - putative divalent metal ion transporter smf3, NFS1 - nfs1p, CCC2 - cu(2+)-transporting p-type atpase ccc2, FRE2 - fre2p, TIS11 - tis11p, MAC1 - mac1p, ATX2 - mn(2+) transporter atx2, VMA3 - vma3p, MMT1 - mmt1p, MMT2 - mmt2…
GO:0042407	cristae formation	1.16e-05	0.00236	6.41	5661	10	706	8	[ATP20 - atp20p, FCJ1 - fcj1p, MOS2 - mos2p, AIM13 - aim13p, UPS2 - ups2p, ATP14 - f1f0 atp synthase subunit h, MOS1 - mos1p, AIM37 - aim37p]			GO:0045333	cellular respiration	1.25e-05	0.00245	25.78	5661	61	18	5	[AI4 - i-sceii, AI5_ALPHA - endonuclease i-sceiv, involved in intron mobility; encoded by a mobile group i intron within the mitochondrial cox1 gene, COX1 - subunit i of cytochrome c oxidase, which is the terminal member of the mitochondrial inner membrane electron transport chain; one of three mitochondrially-encoded subunits, AI2 - reverse transcriptase required for splicing of the cox1 pre-mrn…
GO:0009141	nucleoside triphosphate metabolic process	1.47e-05	0.00288	3.65	5661	75	372	18	[ATP16 - f1f0 atp synthase subunit delta, CYT1 - ubiquinol--cytochrome-c reductase catalytic subunit cyt1, COX6 - cytochrome c oxidase subunit vi, GSM1 - gsm1p, ATP14 - f1f0 atp synthase subunit h, ATP15 - f1f0 atp synthase subunit epsilon, ATP5 - atp5p, ATP20 - atp20p, ATP7 - f1f0 atp synthase subunit d, NDE1 - nadh-ubiquinone reductase (h(+)-translocating) nde1, ATP1 - f1f0 atp synthase subunit…			GO:0006826	iron ion transport	1.86e-05	0.00351	5.42	5661	18	580	10	[SMF3 - putative divalent metal ion transporter smf3, FRE3 - fre3p, FRE2 - fre2p, FET5 - fet5p, FTH1 - fth1p, FRE7 - fre7p, FRE6 - fre6p, FRE4 - fre4p, FTR1 - ftr1p, MRS4 - mrs4p]
GO:0009259	ribonucleotide metabolic process	1.54e-05	0.0029	3.16	5661	106	372	22	[ATP16 - f1f0 atp synthase subunit delta, CAB2 - phosphopantothenate--cysteine ligase cab2, COX6 - cytochrome c oxidase subunit vi, CYT1 - ubiquinol--cytochrome-c reductase catalytic subunit cyt1, ADO1 - ado1p, ATP14 - f1f0 atp synthase subunit h, GSM1 - gsm1p, ATP5 - atp5p, ATP15 - f1f0 atp synthase subunit epsilon, URA3 - orotidine-5'-phosphate decarboxylase, ATP20 - atp20p, ATP7 - f1f0 atp syn…			GO:0006875	cellular metal ion homeostasis	3.36e-05	0.0061	2.32	5661	89	849	31	[VMA2 - vma2p, FRE8 - fre8p, ZRT3 - zn(2+) transporter zrt3, ATX1 - atx1p, PCA1 - cation-transporting p-type atpase pca1, SIT1 - sit1p, ARN1 - arn1p, SMF3 - putative divalent metal ion transporter smf3, CCC2 - cu(2+)-transporting p-type atpase ccc2, MAC1 - mac1p, ARN2 - arn2p, MMT1 - mmt1p, GGC1 - ggc1p, IZH3 - izh3p, MMT2 - mmt2p, FRE3 - fre3p, CSG2 - mannosylinositol phosphorylceramide synthase…
GO:0009150	purine ribonucleotide metabolic process	1.54e-05	0.0028	3.38	5661	93	360	20	[ATP16 - f1f0 atp synthase subunit delta, CAB2 - phosphopantothenate--cysteine ligase cab2, COX6 - cytochrome c oxidase subunit vi, CYT1 - ubiquinol--cytochrome-c reductase catalytic subunit cyt1, ADO1 - ado1p, GSM1 - gsm1p, ATP14 - f1f0 atp synthase subunit h, ATP15 - f1f0 atp synthase subunit epsilon, ATP5 - atp5p, ATP20 - atp20p, ATP7 - f1f0 atp synthase subunit d, NDE1 - nadh-ubiquinone reduc…			GO:0019752	carboxylic acid metabolic process	4.19e-05	0.00733	1.54	5661	370	933	94	[HOM6 - hom6p, NMA1 - nicotinamide-nucleotide adenylyltransferase nma1, MSR1 - arginine--trna ligase msr1, PDC1 - indolepyruvate decarboxylase 1, GRS1 - glycine--trna ligase, ALD6 - aldehyde dehydrogenase (nadp(+)) ald6, FAA3 - long-chain fatty acid-coa ligase faa3, ENO1 - phosphopyruvate hydratase eno1, ASN2 - asparagine synthase (glutamine-hydrolyzing) 2, LEU1 - 3-isopropylmalate dehydratase le…
GO:0009123	nucleoside monophosphate metabolic process	1.78e-05	0.00311	3.23	5661	99	372	21	[ATP16 - f1f0 atp synthase subunit delta, CYT1 - ubiquinol--cytochrome-c reductase catalytic subunit cyt1, COX6 - cytochrome c oxidase subunit vi, ADO1 - ado1p, ATP14 - f1f0 atp synthase subunit h, GSM1 - gsm1p, ATP5 - atp5p, ATP15 - f1f0 atp synthase subunit epsilon, URA3 - orotidine-5'-phosphate decarboxylase, ATP20 - atp20p, ATP7 - f1f0 atp synthase subunit d, NDE1 - nadh-ubiquinone reductase …			GO:0070129	regulation of mitochondrial translation	4.93e-05	0.00835	3.99	5661	16	975	11	[ATP22 - atp22p, COA3 - coa3p, MAM33 - mam33p, PET309 - pet309p, CBP3 - cbp3p, MBA1 - mba1p, PET494 - pet494p, COX14 - cox14p, PET111 - pet111p, MSS51 - mss51p, CBP6 - cbp6p]
GO:0009127	purine nucleoside monophosphate biosynthetic process	2.22e-05	0.00376	4.65	5661	44	360	13	[ATP16 - f1f0 atp synthase subunit delta, ADO1 - ado1p, ATP14 - f1f0 atp synthase subunit h, ATP5 - atp5p, ATP15 - f1f0 atp synthase subunit epsilon, ATP20 - atp20p, ATP7 - f1f0 atp synthase subunit d, ATP19 - atp19p, ATP2 - atp2p, ATP1 - f1f0 atp synthase subunit alpha, ATP18 - atp18p, ATP4 - atp4p, ADE8 - phosphoribosylglycinamide formyltransferase]			GO:0098771	inorganic ion homeostasis	0.000117	0.0192	1.97	5661	139	849	41	[VMA2 - vma2p, FRE8 - fre8p, ZRT3 - zn(2+) transporter zrt3, ATX1 - atx1p, FRE6 - fre6p, VPS3 - vps3p, STV1 - stv1p, PCA1 - cation-transporting p-type atpase pca1, SIT1 - sit1p, CCC2 - cu(2+)-transporting p-type atpase ccc2, ARN1 - arn1p, SMF3 - putative divalent metal ion transporter smf3, VMA8 - vma8p, MAC1 - mac1p, ARN2 - arn2p, FRE7 - fre7p, MMT1 - mmt1p, GGC1 - ggc1p, IZH3 - izh3p, MMT2 - mm…
GO:0009168	purine ribonucleoside monophosphate biosynthetic process	2.22e-05	0.00363	4.65	5661	44	360	13	[ATP16 - f1f0 atp synthase subunit delta, ADO1 - ado1p, ATP14 - f1f0 atp synthase subunit h, ATP5 - atp5p, ATP15 - f1f0 atp synthase subunit epsilon, ATP20 - atp20p, ATP7 - f1f0 atp synthase subunit d, ATP19 - atp19p, ATP1 - f1f0 atp synthase subunit alpha, ATP2 - atp2p, ATP18 - atp18p, ADE8 - phosphoribosylglycinamide formyltransferase, ATP4 - atp4p]			GO:0070271	protein complex biogenesis	0.000121	0.0191	3.22	5661	44	640	16	[BCS1 - bifunctional aaa family atpase chaperone/translocase bcs1, MBA1 - mba1p, PET100 - pet100p, COX14 - cox14p, MSS51 - mss51p, CMC1 - cmc1p, FMP25 - fmp25p, CBP6 - cbp6p, PET117 - pet117p, EMI5 - succinate dehydrogenase subunit emi5, CBP3 - cbp3p, PET494 - pet494p, PET191 - pet191p, ACN9 - acn9p, COX16 - cox16p, COX17 - cox17p]
GO:1901659	glycosyl compound biosynthetic process	2.47e-05	0.0039	3.86	5661	63	372	16	[ATP16 - f1f0 atp synthase subunit delta, CAB2 - phosphopantothenate--cysteine ligase cab2, ADO1 - ado1p, ATP14 - f1f0 atp synthase subunit h, TYW1 - tyw1p, ATP15 - f1f0 atp synthase subunit epsilon, ATP5 - atp5p, URA3 - orotidine-5'-phosphate decarboxylase, ATP20 - atp20p, ATP7 - f1f0 atp synthase subunit d, ATP1 - f1f0 atp synthase subunit alpha, ATP19 - atp19p, ATP2 - atp2p, ATP18 - atp18p, UR…			GO:0033108	mitochondrial respiratory chain complex assembly	0.000125	0.0191	3.1	5661	37	790	16	[COA3 - coa3p, BCS1 - bifunctional aaa family atpase chaperone/translocase bcs1, PET100 - pet100p, COX14 - cox14p, CMC1 - cmc1p, FMP25 - fmp25p, CBP6 - cbp6p, PET117 - pet117p, EMI5 - succinate dehydrogenase subunit emi5, CBP3 - cbp3p, PET191 - pet191p, ACN9 - acn9p, COX16 - cox16p, MDM35 - mdm35p, COX23 - cox23p, COX17 - cox17p]
GO:0046128	purine ribonucleoside metabolic process	2.5e-05	0.00383	3.4	5661	88	360	19	[ATP16 - f1f0 atp synthase subunit delta, CAB2 - phosphopantothenate--cysteine ligase cab2, COX6 - cytochrome c oxidase subunit vi, CYT1 - ubiquinol--cytochrome-c reductase catalytic subunit cyt1, ADO1 - ado1p, GSM1 - gsm1p, ATP14 - f1f0 atp synthase subunit h, ATP15 - f1f0 atp synthase subunit epsilon, ATP5 - atp5p, ATP20 - atp20p, ATP7 - f1f0 atp synthase subunit d, NDE1 - nadh-ubiquinone reduc…			GO:0071822	protein complex subunit organization	0.000126	0.0188	1.81	5661	332	489	52	[HUL5 - ubiquitin-ubiquitin ligase hul5, PIM1 - pim1p, ATP11 - atp11p, NUP188 - nup188p, VOA1 - voa1p, SSP1 - ssp1p, EMI5 - succinate dehydrogenase subunit emi5, HSM3 - hsm3p, TOM6 - tom6p, PET191 - pet191p, ACN9 - acn9p, SGT1 - sgt1p, EXO84 - exo84p, SAS2 - sas2p, PRE9 - proteasome core particle subunit alpha 3, ATP25 - atp25p, BCS1 - bifunctional aaa family atpase chaperone/translocase bcs1, SE…
GO:0006099	tricarboxylic acid cycle	2.74e-05	0.00407	3.12	5661	31	994	17	[IDH1 - isocitrate dehydrogenase (nad(+)) idh1, MLS1 - malate synthase mls1, FUM1 - fumarase fum1, ACO2 - aco2p, ICL1 - isocitrate lyase 1, CIT1 - citrate (si)-synthase cit1, YJL045W - hypothetical protein, LSC2 - succinate--coa ligase (gdp-forming) subunit beta, KGD1 - alpha-ketoglutarate dehydrogenase kgd1, KGD2 - alpha-ketoglutarate dehydrogenase kgd2, LSC1 - succinate--coa ligase (gdp-forming…			GO:0006461	protein complex assembly	0.000146	0.0211	1.98	5661	237	483	40	[HUL5 - ubiquitin-ubiquitin ligase hul5, PIM1 - pim1p, HSP60 - chaperone atpase hsp60, NUP170 - nup170p, ATP11 - atp11p, STV1 - stv1p, CMC1 - cmc1p, VOA1 - voa1p, RPN9 - proteasome regulatory particle lid subunit rpn9, PET117 - pet117p, SSP1 - ssp1p, EMI5 - succinate dehydrogenase subunit emi5, HSM3 - hsm3p, CBP3 - cbp3p, TOM6 - tom6p, PET191 - pet191p, ACN9 - acn9p, SGT1 - sgt1p, UFD4 - putative…
GO:0009119	ribonucleoside metabolic process	2.95e-05	0.00425	3.13	5661	102	372	21	[ATP16 - f1f0 atp synthase subunit delta, CAB2 - phosphopantothenate--cysteine ligase cab2, CYT1 - ubiquinol--cytochrome-c reductase catalytic subunit cyt1, COX6 - cytochrome c oxidase subunit vi, ADO1 - ado1p, ATP14 - f1f0 atp synthase subunit h, GSM1 - gsm1p, ATP5 - atp5p, ATP15 - f1f0 atp synthase subunit epsilon, URA3 - orotidine-5'-phosphate decarboxylase, ATP20 - atp20p, ATP7 - f1f0 atp syn…			GO:0043436	oxoacid metabolic process	0.000147	0.0206	1.49	5661	386	933	95	[HOM6 - hom6p, NMA1 - nicotinamide-nucleotide adenylyltransferase nma1, MSR1 - arginine--trna ligase msr1, GRS1 - glycine--trna ligase, PDC1 - indolepyruvate decarboxylase 1, ALD6 - aldehyde dehydrogenase (nadp(+)) ald6, FAA3 - long-chain fatty acid-coa ligase faa3, ENO1 - phosphopyruvate hydratase eno1, ASN2 - asparagine synthase (glutamine-hydrolyzing) 2, LEU1 - 3-isopropylmalate dehydratase le…
GO:0006163	purine nucleotide metabolic process	2.97e-05	0.00416	3.24	5661	97	360	20	[ATP16 - f1f0 atp synthase subunit delta, CAB2 - phosphopantothenate--cysteine ligase cab2, CYT1 - ubiquinol--cytochrome-c reductase catalytic subunit cyt1, COX6 - cytochrome c oxidase subunit vi, ADO1 - ado1p, ATP14 - f1f0 atp synthase subunit h, GSM1 - gsm1p, ATP5 - atp5p, ATP15 - f1f0 atp synthase subunit epsilon, ATP20 - atp20p, ATP7 - f1f0 atp synthase subunit d, NDE1 - nadh-ubiquinone reduc…			GO:0015980	energy derivation by oxidation of organic compounds	0.000171	0.0233	15.42	5661	102	18	5	[AI4 - i-sceii, AI5_ALPHA - endonuclease i-sceiv, involved in intron mobility; encoded by a mobile group i intron within the mitochondrial cox1 gene, COX1 - subunit i of cytochrome c oxidase, which is the terminal member of the mitochondrial inner membrane electron transport chain; one of three mitochondrially-encoded subunits, AI2 - reverse transcriptase required for splicing of the cox1 pre-mrn…
GO:0042278	purine nucleoside metabolic process	3.05e-05	0.00416	3.36	5661	89	360	19	[ATP16 - f1f0 atp synthase subunit delta, CAB2 - phosphopantothenate--cysteine ligase cab2, COX6 - cytochrome c oxidase subunit vi, CYT1 - ubiquinol--cytochrome-c reductase catalytic subunit cyt1, ADO1 - ado1p, GSM1 - gsm1p, ATP14 - f1f0 atp synthase subunit h, ATP15 - f1f0 atp synthase subunit epsilon, ATP5 - atp5p, ATP20 - atp20p, ATP7 - f1f0 atp synthase subunit d, NDE1 - nadh-ubiquinone reduc…			GO:0010821	regulation of mitochondrion organization	0.000192	0.0255	3.27	5661	23	978	13	[PIM1 - pim1p, COA3 - coa3p, ATP22 - atp22p, MBA1 - mba1p, RIM1 - rim1p, COX14 - cox14p, MSS51 - mss51p, PET111 - pet111p, CBP6 - cbp6p, MAM33 - mam33p, CBP3 - cbp3p, PET309 - pet309p, PET494 - pet494p]
GO:1901657	glycosyl compound metabolic process	3.15e-05	0.00418	2.94	5661	119	372	23	[ATP16 - f1f0 atp synthase subunit delta, CAB2 - phosphopantothenate--cysteine ligase cab2, APA2 - apa2p, CYT1 - ubiquinol--cytochrome-c reductase catalytic subunit cyt1, COX6 - cytochrome c oxidase subunit vi, ADO1 - ado1p, ATP14 - f1f0 atp synthase subunit h, GSM1 - gsm1p, TYW1 - tyw1p, ATP5 - atp5p, ATP15 - f1f0 atp synthase subunit epsilon, URA3 - orotidine-5'-phosphate decarboxylase, ATP20 -…			GO:0006082	organic acid metabolic process	0.000205	0.0264	1.47	5661	409	933	99	[HOM6 - hom6p, GRS1 - glycine--trna ligase, ALD6 - aldehyde dehydrogenase (nadp(+)) ald6, FAA3 - long-chain fatty acid-coa ligase faa3, ASN2 - asparagine synthase (glutamine-hydrolyzing) 2, ISM1 - isoleucine--trna ligase ism1, HIS2 - histidinol-phosphatase, CDC19 - pyruvate kinase cdc19, BAT2 - bat2p, TDA9 - tda9p, GND1 - phosphogluconate dehydrogenase (decarboxylating) gnd1, ARC1 - arc1p, CPA2 -…
GO:0035786	protein complex oligomerization	3.48e-05	0.0045	65.83	5661	6	43	3	[ATP19 - atp19p, ATP18 - atp18p, ATP4 - atp4p]			GO:0072655	establishment of protein localization to mitochondrion	0.000332	0.0418	3.11	5661	62	470	16	[TOM5 - tom5p, MIA40 - mia40p, BCS1 - bifunctional aaa family atpase chaperone/translocase bcs1, MBA1 - mba1p, SSC1 - hsp70 family atpase ssc1, HSP60 - chaperone atpase hsp60, TOM40 - tom40p, TOM20 - tom20p, PAM16 - pam16p, TIM50 - tim50p, TIM9 - tim9p, TOM22 - tom22p, PNT1 - pnt1p, TOM6 - tom6p, HSP10 - hsp10p, MSP1 - msp1p]
GO:0042455	ribonucleoside biosynthetic process	3.67e-05	0.00462	3.94	5661	58	372	15	[ATP16 - f1f0 atp synthase subunit delta, CAB2 - phosphopantothenate--cysteine ligase cab2, ADO1 - ado1p, ATP14 - f1f0 atp synthase subunit h, ATP15 - f1f0 atp synthase subunit epsilon, ATP5 - atp5p, URA3 - orotidine-5'-phosphate decarboxylase, ATP20 - atp20p, ATP7 - f1f0 atp synthase subunit d, ATP1 - f1f0 atp synthase subunit alpha, ATP19 - atp19p, ATP2 - atp2p, ATP18 - atp18p, URK1 - uridine k…			GO:0006811	ion transport	0.000336	0.0412	1.91	5661	275	430	40	[ATP8 - subunit 8 of the f0 sector of mitochondrial inner membrane f1-f0 atp synthase, encoded on the mitochondrial genome; atp8 and atp6 mrnas are not translated in the absence of the f1 sector of atpase, MMP1 - mmp1p, RSN1 - rsn1p, FRE8 - fre8p, ATX1 - atx1p, TOM40 - tom40p, FRE6 - fre6p, AQY2 - aqy2p, YLL053C - hypothetical protein, STV1 - stv1p, PCA1 - cation-transporting p-type atpase pca1, …
GO:0042451	purine nucleoside biosynthetic process	3.72e-05	0.00456	4.44	5661	46	360	13	[CAB2 - phosphopantothenate--cysteine ligase cab2, ATP16 - f1f0 atp synthase subunit delta, ADO1 - ado1p, ATP14 - f1f0 atp synthase subunit h, ATP5 - atp5p, ATP15 - f1f0 atp synthase subunit epsilon, ATP20 - atp20p, ATP7 - f1f0 atp synthase subunit d, ATP19 - atp19p, ATP2 - atp2p, ATP1 - f1f0 atp synthase subunit alpha, ATP18 - atp18p, ATP4 - atp4p]			GO:0055080	cation homeostasis	0.000419	0.0502	1.87	5661	146	849	41	[VMA2 - vma2p, FRE8 - fre8p, ZRT3 - zn(2+) transporter zrt3, ATX1 - atx1p, FRE6 - fre6p, VPS3 - vps3p, STV1 - stv1p, PCA1 - cation-transporting p-type atpase pca1, SIT1 - sit1p, CCC2 - cu(2+)-transporting p-type atpase ccc2, ARN1 - arn1p, SMF3 - putative divalent metal ion transporter smf3, VMA8 - vma8p, MAC1 - mac1p, ARN2 - arn2p, FRE7 - fre7p, MMT1 - mmt1p, GGC1 - ggc1p, IZH3 - izh3p, MMT2 - mm…
GO:0046129	purine ribonucleoside biosynthetic process	3.72e-05	0.00445	4.44	5661	46	360	13	[CAB2 - phosphopantothenate--cysteine ligase cab2, ATP16 - f1f0 atp synthase subunit delta, ADO1 - ado1p, ATP14 - f1f0 atp synthase subunit h, ATP5 - atp5p, ATP15 - f1f0 atp synthase subunit epsilon, ATP20 - atp20p, ATP7 - f1f0 atp synthase subunit d, ATP19 - atp19p, ATP1 - f1f0 atp synthase subunit alpha, ATP2 - atp2p, ATP18 - atp18p, ATP4 - atp4p]			GO:0051186	cofactor metabolic process	0.000466	0.0545	1.63	5661	216	933	58	[NMA1 - nicotinamide-nucleotide adenylyltransferase nma1, SIS2 - phosphopantothenoylcysteine decarboxylase complex subunit sis2, COQ3 - hexaprenyldihydroxybenzoate methyltransferase, PDC1 - indolepyruvate decarboxylase 1, ALD6 - aldehyde dehydrogenase (nadp(+)) ald6, SOL2 - sol2p, JAC1 - jac1p, FOL3 - dihydrofolate synthase, ENO1 - phosphopyruvate hydratase eno1, CFD1 - cfd1p, COQ6 - putative n,n…
GO:0009152	purine ribonucleotide biosynthetic process	4.19e-05	0.0049	4.15	5661	53	360	14	[ATP16 - f1f0 atp synthase subunit delta, CAB2 - phosphopantothenate--cysteine ligase cab2, ADO1 - ado1p, ATP14 - f1f0 atp synthase subunit h, ATP15 - f1f0 atp synthase subunit epsilon, ATP5 - atp5p, ATP20 - atp20p, ATP7 - f1f0 atp synthase subunit d, ATP19 - atp19p, ATP2 - atp2p, ATP1 - f1f0 atp synthase subunit alpha, ATP18 - atp18p, ADE8 - phosphoribosylglycinamide formyltransferase, ATP4 - at…			GO:0048878	chemical homeostasis	0.000483	0.0551	1.98	5661	193	503	34	[AIM45 - aim45p, FRE8 - fre8p, ATX1 - atx1p, FRE6 - fre6p, AQY2 - aqy2p, VPS3 - vps3p, YLL053C - hypothetical protein, STV1 - stv1p, PCA1 - cation-transporting p-type atpase pca1, SIT1 - sit1p, CCC2 - cu(2+)-transporting p-type atpase ccc2, ARN1 - arn1p, SMF3 - putative divalent metal ion transporter smf3, VMA8 - vma8p, MAC1 - mac1p, HXK2 - hexokinase 2, FRE7 - fre7p, MMT1 - mmt1p, MMT2 - mmt2p, …
GO:0090399	replicative senescence	4.4e-05	0.00502	235.87	5661	3	16	2	[DPB4 - dpb4p, DPB3 - dpb3p]			GO:0017004	cytochrome complex assembly	0.000579	0.0632	8.92	5661	141	27	6	[AI4 - i-sceii, AI5_ALPHA - endonuclease i-sceiv, involved in intron mobility; encoded by a mobile group i intron within the mitochondrial cox1 gene, COX1 - subunit i of cytochrome c oxidase, which is the terminal member of the mitochondrial inner membrane electron transport chain; one of three mitochondrially-encoded subunits, AI2 - reverse transcriptase required for splicing of the cox1 pre-mrn…
GO:0009163	nucleoside biosynthetic process	4.63e-05	0.00517	3.87	5661	59	372	15	[ATP16 - f1f0 atp synthase subunit delta, CAB2 - phosphopantothenate--cysteine ligase cab2, ADO1 - ado1p, ATP14 - f1f0 atp synthase subunit h, ATP15 - f1f0 atp synthase subunit epsilon, ATP5 - atp5p, URA3 - orotidine-5'-phosphate decarboxylase, ATP20 - atp20p, ATP7 - f1f0 atp synthase subunit d, ATP1 - f1f0 atp synthase subunit alpha, ATP19 - atp19p, ATP2 - atp2p, ATP18 - atp18p, URK1 - uridine k…			GO:0046496	nicotinamide nucleotide metabolic process	0.000585	0.0624	3.26	5661	35	645	13	[CBT1 - cbt1p, BCS1 - bifunctional aaa family atpase chaperone/translocase bcs1, PET100 - pet100p, COX14 - cox14p, CMC1 - cmc1p, CBP6 - cbp6p, FMP25 - fmp25p, PET117 - pet117p, CBP3 - cbp3p, COX15 - cox15p, PET191 - pet191p, COX16 - cox16p, COX17 - cox17p]
GO:0009260	ribonucleotide biosynthetic process	4.66e-05	0.00508	3.69	5661	66	372	16	[ATP16 - f1f0 atp synthase subunit delta, CAB2 - phosphopantothenate--cysteine ligase cab2, ADO1 - ado1p, ATP14 - f1f0 atp synthase subunit h, ATP15 - f1f0 atp synthase subunit epsilon, ATP5 - atp5p, URA3 - orotidine-5'-phosphate decarboxylase, ATP20 - atp20p, ATP7 - f1f0 atp synthase subunit d, ATP1 - f1f0 atp synthase subunit alpha, ATP19 - atp19p, ATP2 - atp2p, ATP18 - atp18p, URK1 - uridine k…			GO:0070131	positive regulation of mitochondrial translation	0.000665	0.0695	2.28	5661	74	807	24	[PFK1 - 6-phosphofructokinase subunit alpha, NPY1 - nad(+) diphosphatase, GPD2 - glycerol-3-phosphate dehydrogenase (nad(+)) gpd2, PDB1 - pyruvate dehydrogenase (acetyl-transferring) subunit e1 beta, URH1 - trifunctional uridine nucleosidase/nicotinamide riboside hydrolase/nicotinic acid riboside hydrolase, NMA2 - nicotinamide-nucleotide adenylyltransferase nma2, NMA1 - nicotinamide-nucleotide ad…
GO:0009116	nucleoside metabolic process	5.31e-05	0.00567	2.94	5661	114	372	22	[ATP16 - f1f0 atp synthase subunit delta, CAB2 - phosphopantothenate--cysteine ligase cab2, APA2 - apa2p, CYT1 - ubiquinol--cytochrome-c reductase catalytic subunit cyt1, COX6 - cytochrome c oxidase subunit vi, ADO1 - ado1p, ATP14 - f1f0 atp synthase subunit h, GSM1 - gsm1p, ATP5 - atp5p, ATP15 - f1f0 atp synthase subunit epsilon, URA3 - orotidine-5'-phosphate decarboxylase, ATP20 - atp20p, ATP7 …			GO:0019362	pyridine nucleotide metabolic process	0.000723	0.0739	3.73	5661	14	975	9	[ATP22 - atp22p, MAM33 - mam33p, CBP3 - cbp3p, PET309 - pet309p, MBA1 - mba1p, PET494 - pet494p, PET111 - pet111p, MSS51 - mss51p, CBP6 - cbp6p]
GO:0044710	single-organism metabolic process	5.83e-05	0.00609	1.52	5661	1228	291	96	[MET3 - met3p, COX20 - cox20p, QCR6 - ubiquinol--cytochrome-c reductase subunit 6, TKL2 - transketolase tkl2, COX7 - cytochrome c oxidase subunit vii, INH1 - inh1p, ACH1 - ach1p, CIR2 - cir2p, GSM1 - gsm1p, SOR2 - l-iditol 2-dehydrogenase sor2, COX5A - cytochrome c oxidase subunit va, SVL3 - svl3p, YBR238C - hypothetical protein, ARI1 - carbonyl reductase (nadph-dependent) ari1, AAD10 - aad10p, N…			GO:0070125	mitochondrial translational elongation	0.000727	0.0729	2.24	5661	75	807	24	[PFK1 - 6-phosphofructokinase subunit alpha, NPY1 - nad(+) diphosphatase, GPD2 - glycerol-3-phosphate dehydrogenase (nad(+)) gpd2, PDB1 - pyruvate dehydrogenase (acetyl-transferring) subunit e1 beta, URH1 - trifunctional uridine nucleosidase/nicotinamide riboside hydrolase/nicotinic acid riboside hydrolase, NMA2 - nicotinamide-nucleotide adenylyltransferase nma2, NMA1 - nicotinamide-nucleotide ad…
GO:0009156	ribonucleoside monophosphate biosynthetic process	5.96e-05	0.00609	3.8	5661	60	372	15	[ATP16 - f1f0 atp synthase subunit delta, ADO1 - ado1p, ATP14 - f1f0 atp synthase subunit h, ATP15 - f1f0 atp synthase subunit epsilon, ATP5 - atp5p, ATP20 - atp20p, URA3 - orotidine-5'-phosphate decarboxylase, ATP7 - f1f0 atp synthase subunit d, ATP1 - f1f0 atp synthase subunit alpha, ATP19 - atp19p, ATP2 - atp2p, ATP18 - atp18p, URK1 - uridine kinase urk1, ADE8 - phosphoribosylglycinamide formy…			GO:0015688	iron chelate transport	0.000969	0.0951	50.54	5661	2	112	2	[TUF1 - tuf1p, MEF1 - mef1p]
GO:0006164	purine nucleotide biosynthetic process	7.99e-05	0.008	3.93	5661	56	360	14	[ATP16 - f1f0 atp synthase subunit delta, CAB2 - phosphopantothenate--cysteine ligase cab2, ADO1 - ado1p, ATP14 - f1f0 atp synthase subunit h, ATP15 - f1f0 atp synthase subunit epsilon, ATP5 - atp5p, ATP20 - atp20p, ATP7 - f1f0 atp synthase subunit d, ATP19 - atp19p, ATP2 - atp2p, ATP1 - f1f0 atp synthase subunit alpha, ATP18 - atp18p, ADE8 - phosphoribosylglycinamide formyltransferase, ATP4 - at…			GO:0015891	siderophore transport	0.000969	0.0932	4.38	5661	10	904	7	[FRE3 - fre3p, ARN1 - arn1p, FIT2 - fit2p, ARN2 - arn2p, FRE4 - fre4p, SIT1 - sit1p, FIT3 - fit3p]
GO:0019693	ribose phosphate metabolic process	8.35e-05	0.0082	2.78	5661	126	372	23	[ATP16 - f1f0 atp synthase subunit delta, CAB2 - phosphopantothenate--cysteine ligase cab2, COX6 - cytochrome c oxidase subunit vi, CYT1 - ubiquinol--cytochrome-c reductase catalytic subunit cyt1, TKL2 - transketolase tkl2, ADO1 - ado1p, ATP14 - f1f0 atp synthase subunit h, GSM1 - gsm1p, ATP5 - atp5p, ATP15 - f1f0 atp synthase subunit epsilon, URA3 - orotidine-5'-phosphate decarboxylase, ATP20 - …			GO:0006996	organelle organization	0.000977	0.0922	4.38	5661	10	904	7	[ARN1 - arn1p, FRE3 - fre3p, FIT2 - fit2p, ARN2 - arn2p, FRE4 - fre4p, SIT1 - sit1p, FIT3 - fit3p]
GO:0009124	nucleoside monophosphate biosynthetic process	0.000109	0.0105	3.62	5661	63	372	15	[ATP16 - f1f0 atp synthase subunit delta, ADO1 - ado1p, ATP14 - f1f0 atp synthase subunit h, ATP15 - f1f0 atp synthase subunit epsilon, ATP5 - atp5p, ATP20 - atp20p, URA3 - orotidine-5'-phosphate decarboxylase, ATP7 - f1f0 atp synthase subunit d, ATP1 - f1f0 atp synthase subunit alpha, ATP19 - atp19p, ATP2 - atp2p, ATP18 - atp18p, URK1 - uridine kinase urk1, ADE8 - phosphoribosylglycinamide formy…							1.43	5661	998	385	97	[BCK1 - bck1p, MRPL7 - mitochondrial 54s ribosomal protein yml7/yml5, MRPL49 - mrpl49p, LTE1 - lte1p, ATP11 - atp11p, NUP188 - nup188p, DNA2 - dna2p, PEX34 - pex34p, TIM50 - tim50p, MRPS18 - mitochondrial 37s ribosomal protein yms18, TUB4 - tub4p, SGT1 - sgt1p, MAM1 - mam1p, MRP7 - mitochondrial 54s ribosomal protein yml2, BEM2 - bem2p, MRPL10 - mitochondrial 54s ribosomal protein yml10/yml18, RS…
GO:0046390	ribose phosphate biosynthetic process	0.000148	0.014	3.38	5661	72	372	16	[ATP16 - f1f0 atp synthase subunit delta, CAB2 - phosphopantothenate--cysteine ligase cab2, ADO1 - ado1p, ATP14 - f1f0 atp synthase subunit h, ATP15 - f1f0 atp synthase subunit epsilon, ATP5 - atp5p, URA3 - orotidine-5'-phosphate decarboxylase, ATP20 - atp20p, ATP7 - f1f0 atp synthase subunit d, ATP1 - f1f0 atp synthase subunit alpha, ATP19 - atp19p, ATP2 - atp2p, ATP18 - atp18p, URK1 - uridine k…
GO:0015992	proton transport	0.000156	0.0145	4.19	5661	45	360	12	[COX5A - cytochrome c oxidase subunit va, ATP16 - f1f0 atp synthase subunit delta, ATP20 - atp20p, ATP7 - f1f0 atp synthase subunit d, ATP2 - atp2p, ATP1 - f1f0 atp synthase subunit alpha, ATP19 - atp19p, ATP18 - atp18p, ATP14 - f1f0 atp synthase subunit h, ATP15 - f1f0 atp synthase subunit epsilon, ATP5 - atp5p, ATP4 - atp4p]
GO:0015980	energy derivation by oxidation of organic compounds	0.000167	0.0151	3.28	5661	102	288	17	[QCR7 - ubiquinol--cytochrome-c reductase subunit 7, COX20 - cox20p, QCR6 - ubiquinol--cytochrome-c reductase subunit 6, QCR2 - ubiquinol--cytochrome-c reductase subunit 2, QCR10 - ubiquinol--cytochrome-c reductase subunit 10, YJL045W - hypothetical protein, COR1 - ubiquinol--cytochrome-c reductase subunit cor1, COX5A - cytochrome c oxidase subunit va, YBR238C - hypothetical protein, SDH2 - succi…
GO:0006818	hydrogen transport	0.0002	0.0179	4.1	5661	46	360	12	[COX5A - cytochrome c oxidase subunit va, ATP16 - f1f0 atp synthase subunit delta, ATP20 - atp20p, ATP7 - f1f0 atp synthase subunit d, ATP1 - f1f0 atp synthase subunit alpha, ATP2 - atp2p, ATP19 - atp19p, ATP18 - atp18p, ATP14 - f1f0 atp synthase subunit h, ATP15 - f1f0 atp synthase subunit epsilon, ATP5 - atp5p, ATP4 - atp4p]
GO:0009060	aerobic respiration	0.000224	0.0197	3.82	5661	54	357	13	[QCR7 - ubiquinol--cytochrome-c reductase subunit 7, RSF1 - rsf1p, QCR6 - ubiquinol--cytochrome-c reductase subunit 6, COX20 - cox20p, QCR2 - ubiquinol--cytochrome-c reductase subunit 2, COR1 - ubiquinol--cytochrome-c reductase subunit cor1, QCR10 - ubiquinol--cytochrome-c reductase subunit 10, COX5A - cytochrome c oxidase subunit va, YBR238C - hypothetical protein, RIP1 - ubiquinol--cytochrome-c…
GO:0034220	ion transmembrane transport	0.000293	0.0252	3.94	5661	122	153	13	[ATP16 - f1f0 atp synthase subunit delta, FMP43 - fmp43p, MNR2 - putative mg(2+) transporter mnr2, MIR1 - mir1p, ATP15 - f1f0 atp synthase subunit epsilon, COX5A - cytochrome c oxidase subunit va, BOR1 - bor1p, ATP7 - f1f0 atp synthase subunit d, ATP19 - atp19p, ATP18 - atp18p, CCC1 - ccc1p, VRG4 - vrg4p, ATP4 - atp4p]
GO:0072521	purine-containing compound metabolic process	0.000347	0.0294	2.76	5661	114	360	20	[ATP16 - f1f0 atp synthase subunit delta, CAB2 - phosphopantothenate--cysteine ligase cab2, CYT1 - ubiquinol--cytochrome-c reductase catalytic subunit cyt1, COX6 - cytochrome c oxidase subunit vi, ADO1 - ado1p, ATP14 - f1f0 atp synthase subunit h, GSM1 - gsm1p, ATP5 - atp5p, ATP15 - f1f0 atp synthase subunit epsilon, ATP20 - atp20p, ATP7 - f1f0 atp synthase subunit d, NDE1 - nadh-ubiquinone reduc…
GO:0006103	2-oxoglutarate metabolic process	0.000367	0.0305	11.73	5661	5	386	4	[KGD1 - alpha-ketoglutarate dehydrogenase kgd1, KGD2 - alpha-ketoglutarate dehydrogenase kgd2, YMR31 - mitochondrial 37s ribosomal protein ymr31, LPD1 - dihydrolipoyl dehydrogenase]
GO:0072522	purine-containing compound biosynthetic process	0.000391	0.032	3.44	5661	64	360	14	[ATP16 - f1f0 atp synthase subunit delta, CAB2 - phosphopantothenate--cysteine ligase cab2, ADO1 - ado1p, ATP14 - f1f0 atp synthase subunit h, ATP15 - f1f0 atp synthase subunit epsilon, ATP5 - atp5p, ATP20 - atp20p, ATP7 - f1f0 atp synthase subunit d, ATP19 - atp19p, ATP2 - atp2p, ATP1 - f1f0 atp synthase subunit alpha, ATP18 - atp18p, ADE8 - phosphoribosylglycinamide formyltransferase, ATP4 - at…
GO:0000083	regulation of transcription involved in G1/S transition of mitotic cell cycle	0.000391	0.0315	2.96	5661	27	991	14	[MSA1 - msa1p, RPD3 - rpd3p, MET30 - met30p, HOS3 - hos3p, YOX1 - yox1p, RME1 - rme1p, CTR9 - ctr9p, MSA2 - msa2p, STB1 - stb1p, PCL9 - pcl9p, ACE2 - ace2p, PAF1 - paf1p, SWI5 - swi5p, FKH2 - fkh2p]
GO:0071822	protein complex subunit organization	0.000429	0.0339	4.95	5661	332	31	9	[CIN1 - cin1p, LDB7 - ldb7p, OST3 - ost3p, MIF2 - mif2p, QCR7 - ubiquinol--cytochrome-c reductase subunit 7, ATP19 - atp19p, DPB4 - dpb4p, ATP18 - atp18p, RSC8 - rsc8p]

## Sheet: fig6
strain	2% glu [MGR*h^-1]	0.5% glu [MGR*h^-1]	3% EtOH [MGR*h^-1]
L_1374	0.1843	0.247	0.106
DBVPG1106	0.1728	0.2183	0.1428
DBVPG1373	0.1524	0.2578	0.099
YJM975	0.2907	0.2075	0.0626
YJM978	0.1563	0.2805	0.1438
YJM981	0.1516	0.2636	0.1183
DBVPG6765	0.1328	0.223	0.1296
BC187	0.2005	0.2625	0.1263
273614	0.2468	0.2388	0.1234
YPS128	0.2961	0.2841	0.0528
Y12	0.1597	0.3278	0.06
UWOPS87_2421	0.137	0.2003	0.0296
UWOPS05_227_2	0.2741	0.2764	0.1313
UWOPS05_217_3	0.3332	0.4109	0.0979
Y55	0.256	0.2573	0.0963

## Sheet: fig8a
λ	pControl_1	pControl_2	pControl_3	pControl_4	pControl_5	pControl_6	pCYC1_1	pCYC1_2	pCYC1_3	pCYC1_4	pCYC1_5	pCYC1_6		cold spectra- relative absorbance spectra of electron transport chain elements (fig.8A)
520	2.94785	3.1038	3.07998	2.97095	2.94713	3.32821	3.42586	3.87297	3.73918	3.83121	3.95552	4.30709
521	2.90275	3.15166	2.91411	3.22636	2.82077	3.21072	3.49144	3.8843	3.56133	3.66113	3.86215	4.13468
522	2.82008	3.03046	2.92908	3.02946	2.89583	3.28339	3.36833	3.67499	3.61228	3.62387	3.79096	4.31006
523	2.85269	2.79045	2.83708	2.99053	2.83601	3.06421	3.22934	3.47086	3.41377	3.24228	3.56525	3.9393
524	2.65072	2.94401	2.80857	2.98462	2.7445	3.04659	3.14347	3.03923	3.25085	3.17852	3.34615	3.57367
525	2.89966	2.80974	2.823	3.04641	2.7228	2.95443	3.00928	3.01682	2.98865	3.13773	3.10775	3.52882
526	2.74796	2.9292	2.64474	2.94811	2.56682	2.93483	3.04127	3.17142	3.1	3.2235	3.19462	3.5993
527	2.74318	2.81915	2.62562	2.84122	2.6239	2.86983	2.99856	3.04602	3.04479	2.95984	3.21074	3.44621
528	2.74656	2.71411	2.5804	2.9796	2.59929	2.97756	2.92582	2.89057	3.06205	3.01458	3.24699	3.42781
529	2.6665	2.73396	2.69337	2.8133	2.60519	2.97996	2.89859	2.87527	2.92312	2.99628	3.11	3.33258
530	2.58552	2.71231	2.65021	2.83212	2.58026	2.93341	2.82587	2.90139	2.83112	2.9693	3.00391	3.29711
531	2.53577	2.77281	2.58007	2.87019	2.56933	2.82251	2.85074	2.81182	2.75418	2.70518	3.00337	3.13291
532	2.42762	2.61133	2.6	2.65414	2.51625	2.8116	2.62766	2.6624	2.63934	2.70217	2.68961	3.0332
533	2.45094	2.56039	2.45072	2.69039	2.42383	2.66688	2.52538	2.66978	2.55821	2.66845	2.74637	2.9126
534	2.34599	2.56005	2.4129	2.55511	2.29306	2.64848	2.49585	2.42425	2.52545	2.53619	2.68372	2.88413
535	2.32514	2.47053	2.37418	2.51455	2.23276	2.53104	2.52232	2.50234	2.50628	2.51971	2.58905	2.82406
536	2.37753	2.3666	2.3428	2.46486	2.23487	2.55126	2.50049	2.46726	2.5324	2.41773	2.56123	2.73351
537	2.30694	2.43243	2.27699	2.39554	2.22317	2.52888	2.47613	2.56747	2.51362	2.49135	2.58324	2.79065
538	2.19017	2.32928	2.19637	2.34282	2.1272	2.4381	2.48893	2.56581	2.42537	2.43145	2.63356	2.66891
539	2.23044	2.28951	2.26351	2.34643	2.13696	2.48148	2.45512	2.44567	2.39601	2.41627	2.65787	2.74782
540	2.13304	2.35656	2.17736	2.40272	2.1004	2.2518	2.38571	2.42852	2.44657	2.49493	2.53366	2.66147
541	2.09508	2.26069	2.10234	2.22601	2.07577	2.31186	2.38583	2.37648	2.39245	2.45686	2.55066	2.68014
542	2.10036	2.15293	2.08456	2.23876	2.05145	2.36538	2.39957	2.47895	2.45255	2.51315	2.54093	2.66529
543	2.02027	2.23889	2.10813	2.35281	2.08886	2.30502	2.39424	2.48863	2.53192	2.66075	2.62088	2.73952
544	2.08921	2.22921	2.12592	2.11507	2.07905	2.37632	2.54684	2.70513	2.58067	2.71394	2.8251	2.8024
545	2.09703	2.3281	2.14156	2.3216	2.15307	2.40351	2.83408	3.09105	2.81499	3.0825	3.12315	3.3999
546	2.24851	2.34726	2.22919	2.29392	2.31655	2.5681	3.3169	3.47026	3.23111	3.66533	3.64871	3.80095
547	2.24834	2.45669	2.30657	2.3813	2.35511	2.62122	3.5838	4.05047	3.76712	4.01235	4.19384	4.46527
548	2.51265	2.56576	2.27031	2.48583	2.4428	2.61768	3.75686	4.24224	3.88444	4.13381	4.53487	4.60672
549	2.31883	2.52823	2.25987	2.5954	2.47383	2.68404	3.74167	4.18566	3.91577	4.21667	4.50341	4.57842
550	2.29839	2.47665	2.3158	2.60945	2.38152	2.71457	3.37454	3.80546	3.59035	4.07943	4.08775	4.28309
551	2.23738	2.35994	2.23918	2.29186	2.28563	2.47366	2.91095	3.20535	3.12272	3.31842	3.44232	3.65826
552	2.04687	2.28776	2.11467	2.28407	2.14927	2.46696	2.48045	2.77485	2.69832	2.82182	3.06986	3.1736
553	2.17865	2.20694	2.10441	2.31152	2.23292	2.41902	2.44849	2.46197	2.47382	2.63759	2.72091	2.95272
554	2.25786	2.36777	2.13363	2.35922	2.23972	2.43499	2.30143	2.38505	2.32861	2.43815	2.60787	2.73704
555	2.11493	2.34493	2.12255	2.27211	2.23387	2.62654	2.2337	2.36472	2.26337	2.36348	2.49706	2.50181
556	2.06623	2.26534	2.07289	2.22781	2.16824	2.40905	2.18504	2.25112	2.19251	2.11774	2.38732	2.45962
557	2.08992	2.20076	2.05428	2.195	2.0629	2.45138	2.02445	2.19024	2.11279	2.16758	2.23293	2.36466
558	2.02803	2.17507	2.00012	2.10659	2.15264	2.26818	1.98142	2.07807	1.94159	2.03373	2.18425	2.25234
559	2.09506	2.11839	2.05083	2.38279	2.1807	2.42219	1.99004	2.12269	2.01158	2.06352	2.09167	2.26745
560	2.14604	2.34889	2.08249	2.31564	2.23361	2.46785	2.07917	2.28255	2.05397	2.0439	2.30754	2.38555
561	2.13628	2.34006	2.03812	2.33712	2.22459	2.45101	2.00283	2.22277	1.92694	2.0314	2.16558	2.31766
562	1.96814	2.23719	2.06736	2.18186	2.07018	2.29566	1.87767	1.97807	1.98748	1.91673	2.04917	2.19363
563	1.85928	1.98839	1.81315	1.84302	1.87885	2.10854	1.71598	1.74113	1.71561	1.86616	1.94504	1.98627
564	1.63669	1.81577	1.72018	1.83193	1.63476	1.89615	1.617	1.63808	1.58509	1.58339	1.70906	1.76001
565	1.50604	1.64931	1.59129	1.69721	1.4469	1.66728	1.54612	1.43779	1.46312	1.40707	1.50287	1.64148
566	1.4928	1.57867	1.33811	1.52996	1.43913	1.58557	1.36836	1.34623	1.45564	1.32215	1.44868	1.56268
567	1.38253	1.40728	1.43273	1.52994	1.28057	1.40138	1.30881	1.33272	1.33602	1.22908	1.37646	1.397
568	1.33638	1.30235	1.24083	1.34237	1.2802	1.35214	1.33386	1.25262	1.34541	1.27506	1.33227	1.44744
569	1.27466	1.21489	1.2168	1.38005	1.22681	1.4042	1.25406	1.27529	1.29965	1.24823	1.28518	1.29545
570	1.24025	1.31227	1.21591	1.35241	1.23171	1.32208	1.29798	1.15132	1.26597	1.17265	1.26091	1.37707
571	1.19543	1.18917	1.24845	1.2477	1.10632	1.28833	1.15174	1.13106	1.15399	1.19112	1.17951	1.28676
572	1.18082	1.16729	1.11426	1.24248	1.14608	1.3029	1.20686	1.06792	1.14751	1.13405	1.1716	1.22816
573	1.07641	1.16327	1.07714	1.22225	1.14156	1.21671	1.15807	1.07867	1.10309	1.12434	1.09872	1.17474
574	1.13732	1.15009	1.0999	1.20906	1.04275	1.18807	1.15489	1.09401	1.10245	1.06923	1.17459	1.20101
575	1.04158	1.06195	1.11847	1.16728	1.09457	1.16089	1.18267	1.07115	1.14331	1.06679	1.02156	1.13315
576	1.08299	1.0164	1.0243	1.11519	0.999975	1.16049	1.02304	0.996953	1.10306	1.07445	1.06	1.20174
577	0.995107	1.09142	1.04988	1.14643	0.994369	1.16203	1.11087	1.04472	1.03951	0.935302	1.04036	1.11947
578	0.998059	1.06008	1.01821	1.06694	1.01477	1.0787	1.02666	0.990525	0.961355	1.02192	1.01429	1.04466
579	1.01923	0.998025	0.977795	0.983111	0.999588	1.13878	1.09537	0.907579	0.962471	0.984702	0.995252	1.10142
580	1	1	1	1	1	1	1	1	1	1	1	1
581	0.932971	0.990096	1.00078	1.05945	0.932523	1.07125	1.01776	0.899806	0.953818	0.935758	0.956422	1.10109
582	0.920438	0.916827	0.917352	0.983602	0.937726	0.995001	0.952777	0.912321	0.932842	0.8823	0.924059	1.01823
583	0.891942	0.931054	0.898913	1.0089	0.915772	0.977105	1.02039	0.918924	0.9522	0.849992	0.919096	1.02462
584	0.93103	0.888163	0.896343	0.943373	0.863937	0.986378	0.96333	0.878568	0.896144	0.784292	0.914923	0.958522
585	0.89158	0.905827	0.903815	0.90108	0.926505	0.932876	0.912019	0.960503	0.917544	0.761827	0.872227	0.927301
586	0.860009	0.905405	0.826857	0.916067	0.816044	0.916862	0.931306	0.866966	0.856374	0.800749	0.803082	0.982357
587	0.873383	0.859183	0.813239	0.894404	0.839688	0.952715	0.949004	0.847825	0.877436	0.737261	0.871936	0.956211
588	0.777004	0.835904	0.770433	0.926255	0.807622	0.874217	0.862818	0.807978	0.832024	0.883757	0.805614	0.92942
589	0.864258	0.830674	0.825824	0.894939	0.808336	0.919575	0.851367	0.836518	0.855206	0.791482	0.793102	0.861102
590	0.770276	0.828291	0.791788	0.905842	0.804546	0.890148	0.822582	0.796755	0.812649	0.763994	0.742628	0.857529
591	0.775613	0.775947	0.775865	0.825905	0.761973	0.863659	0.827664	0.766491	0.802724	0.715372	0.775628	0.851732
592	0.773813	0.793105	0.751409	0.852683	0.76937	0.781814	0.798103	0.726393	0.773822	0.732957	0.779609	0.860688
593	0.818711	0.746011	0.691299	0.76384	0.801133	0.81928	0.826148	0.730481	0.770396	0.738382	0.785455	0.803022
594	0.726418	0.800822	0.785003	0.755299	0.754425	0.837879	0.802858	0.762152	0.763767	0.758561	0.749225	0.806855
595	0.720585	0.75536	0.718767	0.764983	0.757476	0.804769	0.821854	0.73387	0.708759	0.698937	0.787648	0.778474
596	0.725652	0.723976	0.748907	0.765226	0.741498	0.789294	0.788192	0.7695	0.795654	0.677294	0.71598	0.828109
597	0.714634	0.708568	0.711295	0.781611	0.732479	0.858734	0.767425	0.741507	0.722915	0.721642	0.703377	0.812797
598	0.733842	0.703051	0.667653	0.713634	0.735446	0.820341	0.784747	0.705057	0.788654	0.73833	0.705179	0.842371
599	0.729879	0.737703	0.679503	0.762845	0.740767	0.82132	0.794221	0.710209	0.73811	0.71573	0.725783	0.819576
600	0.704767	0.718128	0.72989	0.776539	0.698279	0.755384	0.742109	0.691243	0.712722	0.677279	0.716525	0.75384
601	0.726705	0.757784	0.687438	0.735501	0.678863	0.779019	0.768262	0.731796	0.700625	0.706904	0.668574	0.79134
602	0.690691	0.702186	0.701484	0.743781	0.674635	0.748786	0.745809	0.692686	0.67733	0.639104	0.660865	0.735648
603	0.664796	0.667611	0.687682	0.688379	0.679627	0.759695	0.656797	0.669465	0.650099	0.602125	0.649267	0.737873
604	0.639199	0.663471	0.648173	0.724089	0.62364	0.698414	0.718128	0.640781	0.613522	0.614023	0.639256	0.695086
605	0.599369	0.634561	0.604422	0.653526	0.630793	0.665192	0.666295	0.628084	0.562199	0.596154	0.614924	0.647984
606	0.606068	0.543347	0.593265	0.62512	0.5965	0.660357	0.617118	0.510611	0.564233	0.536269	0.567795	0.59807
607	0.540903	0.543916	0.593007	0.581733	0.529704	0.583444	0.611272	0.55852	0.546762	0.496996	0.573778	0.58348
608	0.494152	0.505229	0.54436	0.571632	0.530805	0.57917	0.521155	0.517093	0.47873	0.48012	0.483132	0.568929
609	0.458717	0.506164	0.47378	0.457937	0.480265	0.536525	0.484437	0.439163	0.447492	0.504888	0.465167	0.516367
610	0.424872	0.42425	0.43629	0.489818	0.442181	0.473346	0.479245	0.418031	0.413918	0.364333	0.44487	0.517166
611	0.383037	0.435327	0.407163	0.449931	0.401525	0.446154	0.42928	0.38396	0.415692	0.44155	0.422172	0.437013
612	0.345118	0.39619	0.399793	0.441048	0.379167	0.456279	0.393047	0.341385	0.383294	0.341203	0.412875	0.417647
613	0.358065	0.353413	0.396856	0.437027	0.376519	0.372558	0.390584	0.32745	0.344164	0.373698	0.362286	0.374984
614	0.323098	0.311837	0.389642	0.350296	0.354304	0.357061	0.365948	0.355032	0.283306	0.33065	0.378747	0.396315
615	0.313693	0.352674	0.331171	0.337349	0.30742	0.332656	0.33897	0.255575	0.308219	0.369154	0.326655	0.378345
616	0.2976	0.328868	0.34037	0.296995	0.337754	0.387085	0.338169	0.306827	0.309967	0.299583	0.277906	0.303191
617	0.307549	0.284297	0.292777	0.317216	0.335729	0.340689	0.285815	0.267254	0.288334	0.291078	0.287211	0.329048
618	0.271664	0.225979	0.255023	0.259016	0.292669	0.330317	0.27087	0.222347	0.284172	0.254084	0.254096	0.316904
619	0.27948	0.262866	0.282674	0.269888	0.237136	0.277771	0.283971	0.26442	0.245587	0.222471	0.307309	0.282495
620	0.202408	0.211239	0.244702	0.331133	0.268445	0.270426	0.244948	0.238388	0.228523	0.248509	0.212382	0.251312
621	0.231133	0.249209	0.256267	0.240704	0.258351	0.267908	0.169048	0.196786	0.223426	0.22558	0.260547	0.273828
622	0.25839	0.172883	0.249352	0.238895	0.232967	0.239131	0.228839	0.172531	0.219921	0.146227	0.215688	0.235133
623	0.203881	0.22451	0.222027	0.205037	0.207667	0.284616	0.197821	0.231853	0.224395	0.21517	0.194149	0.249444
624	0.185246	0.157981	0.227813	0.221671	0.233	0.21646	0.191756	0.159432	0.19243	0.198474	0.214944	0.233313
625	0.165699	0.143024	0.139719	0.199611	0.197884	0.236292	0.175817	0.159371	0.170191	0.185657	0.14906	0.206531
626	0.152138	0.134568	0.202596	0.239274	0.159472	0.159147	0.158689	0.107443	0.160128	0.144029	0.171036	0.215459
627	0.16349	0.13021	0.21272	0.194508	0.185007	0.190964	0.170916	0.121682	0.150081	0.149074	0.156209	0.163542
628	0.147847	0.0819076	0.153378	0.224419	0.157724	0.173016	0.110325	0.102283	0.112795	0.163221	0.148385	0.127361
629	0.113582	0.0913404	0.111279	0.182206	0.157808	0.23133	0.129867	0.0915315	0.144431	0.130652	0.129415	0.152188
630	0.089604	0.0446334	0.133967	0.135842	0.0844218	0.121658	0.0873748	0.104867	0.183604	0.0802281	0.147226	0.164794
631	0.101926	0.0880017	0.136496	0.135531	0.107595	0.14486	0.120551	0.0150906	0.102558	0.13406	0.0716609	0.08023
632	0.0868683	0.0836859	0.0935403	0.0916782	0.0941046	0.136715	0.131735	0.0520193	0.128682	0.0630316	0.104484	0.113994
633	0.0730498	0.0992901	0.0623738	0.116517	0.0503219	0.0465082	0.07055	0.0460773	0.0747811	0.0346322	0.0467844	0.105404
634	0.10434	0.0647712	0.11939	0.0974714	0.0564325	0.0968048	0.0652005	0.0315262	0.103614	0.10711	0.151361	0.109728
635	0.0552155	0.0716947	0.0298339	0.11316	0.0719149	0.0959828	0.0605425	0.013229	0.0710256	0.0704229	0.0426652	0.0190295
636	0.0972556	0.0692135	0.0706549	0.0733599	0.0778069	0.110255	0.0556661	0.0104859	0.0681787	0.0684274	0.0633917	0.0808752
637	0.0595996	0.0380263	0.0828863	0.0836224	0.0758485	0.0664071	-0.0191902	0.015083	0.0612042	0.114898	0.050919	0.000934138
638	0.0187695	-0.0181978	0.0454375	0.0251992	0.0202313	0.035733	0.00542226	0.0118461	0.0139922	0.0437051	0.0238026	0.0378952
639	0.0333596	-0.0437619	0.0228989	0.0438842	0.0330913	0.000351202	-0.0515054	0.0128567	0.0459226	0.0145434	0.0279372	0.0161789
640	0	0	0	0	0	0	0	0	0	0	0	0

## Sheet: fig8b ANOVA
mgr	plasmid	replicate	treatment	clone		growth rates of yeast overexpressing CYC1 and those carrying non-overexpression plasmid (fig8 B&C)
0.167341	pCYC1	1	mutant	m0001
0.198937	pCYC1	1	mutant	m0002
0.127177	pCYC1	1	mutant	m0003
0.211061	pCYC1	1	mutant	m0004
0.184963	pCYC1	1	mutant	m0005
0.213726	pCYC1	1	mutant	m0006
0.150862	pCYC1	1	mutant	m0007
0.210676	pCYC1	1	mutant	m0008
0.206641	pCYC1	1	mutant	m0009
0.0836099	pCYC1	1	mutant	m0010
0.143674	pCYC1	1	mutant	m0011
0.168533	pCYC1	1	mutant	m0012
0.160452	pCYC1	1	mutant	m0013
0.103552	pCYC1	1	mutant	m0014
0.155963	pCYC1	1	mutant	m0015
0.207545	pCYC1	1	mutant	m0016
0.19548	pCYC1	1	mutant	m0017
0.136001	pCYC1	1	mutant	m0018
0.166161	pCYC1	1	mutant	m0019
0.17743	pCYC1	1	mutant	m0020
0.0753229	pCYC1	1	mutant	m0021
0.180443	pCYC1	1	mutant	m0022
0.159832	pCYC1	1	mutant	m0024
0.149551	pCYC1	1	mutant	m0025
0.17588	pCYC1	1	mutant	m0026
0.179134	pCYC1	1	mutant	m0027
0.108813	pCYC1	1	mutant	m0028
0.120248	pCYC1	1	mutant	m0029
0.158657	pCYC1	1	mutant	m0030
0.161566	pCYC1	1	mutant	m0031
0.0430508	pCYC1	1	mutant	m0032
0.0984827	pCYC1	1	mutant	m0033
0.178637	pCYC1	1	mutant	m0034
0.0520498	pCYC1	1	mutant	m0035
0.157947	pCYC1	1	mutant	m0036
0.170088	pCYC1	1	mutant	m0037
0.207572	pCYC1	1	mutant	m0038
0.149527	pCYC1	1	mutant	m0039
0.188601	pCYC1	1	mutant	m0041
0.127474	pCYC1	1	mutant	m0042
0.17625	pCYC1	1	mutant	m0043
0.133423	pCYC1	1	mutant	m0044
0.115001	pCYC1	1	mutant	m0046
0.121734	pCYC1	1	mutant	m0047
0.1858	pCYC1	1	mutant	m0050
0.176301	pCYC1	1	mutant	m0051
0.0309092	pCYC1	1	mutant	m0052
0.13452	pCYC1	1	mutant	m0053
0.204263	pCYC1	1	mutant	m0054
0.183572	pCYC1	1	mutant	m0055
0.187362	pCYC1	1	mutant	m0056
0.18729	pCYC1	1	mutant	m0057
0.177204	pCYC1	1	mutant	m0058
0.204812	pCYC1	1	mutant	m0059
0.0590764	pCYC1	1	mutant	m0060
0.207744	pCYC1	1	mutant	m0061
0.210316	pCYC1	1	mutant	m0062
0.199286	pCYC1	1	mutant	m0063
0.123881	pCYC1	1	mutant	m0064
0.0901627	pCYC1	1	mutant	m0065
0.160869	pCYC1	1	mutant	m0066
0.215492	pCYC1	1	mutant	m0067
0.212588	pCYC1	1	mutant	m0068
0.212495	pCYC1	1	mutant	m0069
0.150798	pCYC1	1	mutant	m0070
0.201641	pCYC1	1	mutant	m0071
0.202659	pCYC1	1	mutant	m0072
0.177257	pCYC1	1	mutant	m0073
0.203156	pCYC1	1	mutant	m0074
0.157306	pCYC1	1	mutant	m0075
0.148365	pCYC1	1	mutant	m0076
0.184947	pCYC1	1	mutant	m0077
0.210731	pCYC1	1	mutant	m0078
0.201293	pCYC1	1	mutant	m0079
0.133468	pCYC1	1	mutant	m0080
0.227331	pCYC1	1	mutant	m0081
0.169129	pCYC1	1	mutant	m0082
0.0739979	pCYC1	1	mutant	m0083
0.162013	pCYC1	1	mutant	m0084
0.190747	pCYC1	1	mutant	m0085
0.153215	pCYC1	1	mutant	m0086
0.229221	pCYC1	1	mutant	m0087
0.196632	pCYC1	1	mutant	m0088
0.204615	pCYC1	1	mutant	m0089
0.203853	pCYC1	1	mutant	m0090
0.188001	pCYC1	1	mutant	m0091
0.174258	pCYC1	1	mutant	m0092
0.157744	pCYC1	1	mutant	m0093
0.168369	pCYC1	1	mutant	m0094
0.134068	pCYC1	1	mutant	m0095
0.168645	pCYC1	1	mutant	m0096
0.203241	pCYC1	1	mutant	m0097
0.164099	pCYC1	1	mutant	m0098
0.0818229	pCYC1	1	mutant	m0100
0.159135	pCYC1	1	mutant	m0101
0.204549	pCYC1	1	mutant	m0102
0.114272	pCYC1	1	mutant	m0103
0.202143	pCYC1	1	mutant	m0104
0.203459	pCYC1	1	mutant	m0105
0.129021	pCYC1	1	mutant	m0106
0.162103	pCYC1	1	mutant	m0107
0.198793	pCYC1	1	mutant	m0108
0.17124	pCYC1	1	mutant	m0109
0.19944	pCYC1	1	mutant	m0111
0.137179	pCYC1	1	mutant	m0112
0.20649	pCYC1	1	mutant	m0113
0.202673	pCYC1	1	mutant	m0114
0.206887	pCYC1	1	mutant	m0115
0.188206	pCYC1	1	mutant	m0116
0.189764	pCYC1	1	mutant	m0117
0.228844	pCYC1	1	mutant	m0118
0.212144	pCYC1	1	mutant	m0119
0.20298	pCYC1	1	mutant	m0121
0.227341	pCYC1	1	mutant	m0122
0.16204	pCYC1	1	mutant	m0123
0.165121	pCYC1	1	mutant	m0124
0.154416	pCYC1	1	mutant	m0125
0.186878	pCYC1	1	mutant	m0126
0.206211	pCYC1	1	mutant	m0127
0.209901	pCYC1	1	mutant	m0128
0.19946	pCYC1	1	mutant	m0129
0.197426	pCYC1	1	mutant	m0130
0.196502	pCYC1	1	mutant	m0131
0.176135	pCYC1	1	mutant	m0132
0.188284	pCYC1	1	mutant	m0133
0.198287	pCYC1	1	mutant	m0134
0.1584	pCYC1	1	mutant	m0135
0.20051	pCYC1	1	mutant	m0136
0.196873	pCYC1	1	mutant	m0137
0.139526	pCYC1	1	mutant	m0138
0.145419	pCYC1	1	mutant	m0139
0.196235	pCYC1	1	mutant	m0140
0.196638	pCYC1	1	mutant	m0141
0.143672	pCYC1	1	mutant	m0142
0.138337	pCYC1	1	mutant	m0143
0.194584	pCYC1	1	mutant	m0144
0.163826	pCYC1	1	mutant	m0145
0.0569577	pCYC1	1	mutant	m0146
0.132184	pCYC1	1	mutant	m0147
0.198116	pCYC1	1	mutant	m0148
0.204231	pCYC1	1	mutant	m0149
0.157658	pCYC1	1	mutant	m0150
0.187022	pCYC1	1	mutant	m0151
0.18504	pCYC1	1	mutant	m0152
0.144604	pCYC1	1	mutant	m0153
0.162374	pCYC1	1	mutant	m0154
0.22553	pCYC1	1	mutant	m0155
0.0272984	pCYC1	1	mutant	m0156
0.18317	pCYC1	1	mutant	m0157
0.203114	pCYC1	1	mutant	m0158
0.0927855	pCYC1	1	mutant	m0159
0.206002	pCYC1	1	mutant	m0160
0.230699	pCYC1	1	mutant	m0161
0.209761	pCYC1	1	mutant	m0162
0.0965716	pCYC1	1	mutant	m0163
0.0786005	pCYC1	1	mutant	m0164
0.199113	pCYC1	1	mutant	m0165
0.124533	pCYC1	1	mutant	m0166
0.141305	pCYC1	1	mutant	m0167
0.175189	pCYC1	1	mutant	m0168
0.171249	pCYC1	1	mutant	m0169
0.142995	pCYC1	1	mutant	m0170
0.0872952	pCYC1	1	mutant	m0171
0.183153	pCYC1	1	mutant	m0172
0.182658	pCYC1	1	mutant	m0173
0.162741	pCYC1	1	mutant	m0174
0.0667085	pCYC1	1	mutant	m0175
0.100195	pCYC1	1	mutant	m0176
0.136511	pCYC1	1	mutant	m0177
0.208768	pCYC1	1	mutant	m0178
0.13997	pCYC1	1	mutant	m0179
0.188493	pCYC1	1	mutant	m0180
0.201527	pCYC1	1	mutant	m0181
0.133853	pCYC1	1	mutant	m0183
0.196274	pCYC1	1	mutant	m0184
0.189315	pCYC1	1	mutant	m0185
0.210044	pCYC1	1	mutant	m0186
0.149861	pCYC1	1	mutant	m0187
0.220307	pCYC1	1	mutant	m0188
0.158108	pCYC1	1	mutant	m0189
0.228696	pCYC1	1	mutant	m0190
0.212155	pCYC1	1	mutant	m0191
0.202863	pCYC1	1	mutant	m0192
0.124138	pCYC1	1	mutant	m0193
0.0908498	pCYC1	1	mutant	m0194
0.174067	pCYC1	1	mutant	m0195
0.215445	pCYC1	1	mutant	m0196
0.208509	pCYC1	1	mutant	m0197
0.179821	pCYC1	1	mutant	m0198
0.177602	pCYC1	1	mutant	m0199
0.218687	pCYC1	1	mutant	m0200
0.170111	pCYC1	1	mutant	m0201
0.223518	pCYC1	1	mutant	m0202
0.184298	pCYC1	1	mutant	m0203
0.181055	pCYC1	1	mutant	m0204
0.189154	pCYC1	1	mutant	m0205
0.203275	pCYC1	1	mutant	m0206
0.148742	pCYC1	1	mutant	m0207
0.19328	pCYC1	1	mutant	m0208
0.187715	pCYC1	1	mutant	m0209
0.166789	pCYC1	1	mutant	m0210
0.198299	pCYC1	1	mutant	m0211
0.215545	pCYC1	1	mutant	m0212
0.175728	pCYC1	1	mutant	m0213
0.139108	pCYC1	1	mutant	m0214
0.196725	pCYC1	1	mutant	m0215
0.149705	pCYC1	1	mutant	m0216
0.0496104	pCYC1	1	mutant	m0217
0.137873	pCYC1	1	mutant	m0218
0.179196	pCYC1	1	mutant	m0220
0.127988	pCYC1	1	mutant	m0221
0.208048	pCYC1	1	mutant	m0222
0.205986	pCYC1	1	mutant	m0223
0.189003	pCYC1	1	mutant	m0224
0.211363	pCYC1	1	mutant	m0225
0.206457	pCYC1	1	mutant	m0226
0.233012	pCYC1	1	mutant	m0227
0.219228	pCYC1	1	mutant	m0228
0.214499	pCYC1	1	mutant	m0229
0.16557	pCYC1	1	mutant	m0230
0.192547	pCYC1	1	mutant	m0231
0.152464	pCYC1	1	mutant	m0232
0.148232	pCYC1	1	mutant	m0233
0.224039	pCYC1	1	mutant	m0234
0.217462	pCYC1	1	mutant	m0235
0.226358	pCYC1	1	mutant	m0236
0.126657	pCYC1	1	mutant	m0237
0.203198	pCYC1	1	mutant	m0238
0.180528	pCYC1	1	mutant	m0239
0.178885	pCYC1	1	mutant	m0240
0.222092	pCYC1	1	mutant	m0241
0.087704	pCYC1	1	mutant	m0242
0.208293	pCYC1	1	mutant	m0243
0.213132	pCYC1	1	mutant	m0244
0.135062	pCYC1	1	mutant	m0246
0.177052	pCYC1	1	mutant	m0247
0.101861	pCYC1	1	mutant	m0248
0.100885	pCYC1	1	mutant	m0249
0.151427	pCYC1	1	mutant	m0250
0.190327	pCYC1	1	mutant	m0251
0.218376	pCYC1	1	mutant	m0252
0.220518	pCYC1	1	mutant	m0253
0.196462	pCYC1	1	mutant	m0254
0.194537	pCYC1	1	mutant	m0255
0.165503	pCYC1	1	mutant	m0256
0.209502	pCYC1	1	mutant	m0257
0.157478	pCYC1	1	mutant	m0258
0.144083	pCYC1	1	mutant	m0259
0.231495	pCYC1	1	mutant	m0260
0.194239	pCYC1	1	mutant	m0261
0.172744	pCYC1	1	mutant	m0262
0.169621	pCYC1	1	mutant	m0263
0.181306	pCYC1	1	mutant	m0264
0.145459	pCYC1	1	mutant	m0265
0.232978	pCYC1	1	mutant	m0266
0.12847	pCYC1	1	mutant	m0268
0.167177	pCYC1	1	mutant	m0269
0.188837	pCYC1	1	mutant	m0270
0.220887	pCYC1	1	mutant	m0271
0.16249	pCYC1	1	mutant	m0272
0.201669	pCYC1	1	mutant	m0273
0.178742	pCYC1	1	mutant	m0274
0.195157	pCYC1	1	mutant	m0275
0.0841376	pCYC1	1	mutant	m0276
0.204815	pCYC1	1	mutant	m0277
0.0691176	pCYC1	1	mutant	m0278
0.168036	pCYC1	1	mutant	m0279
0.152811	pCYC1	1	mutant	m0280
0.194933	pCYC1	1	mutant	m0281
0.205246	pCYC1	1	mutant	m0282
0.12679	pCYC1	1	mutant	m0283
0.190393	pCYC1	1	mutant	m0284
0.141523	pCYC1	1	mutant	m0285
0.147129	pCYC1	1	mutant	m0286
0.133338	pCYC1	1	mutant	m0287
0.163182	pCYC1	1	mutant	m0288
0.218542	pCYC1	1	mutant	m0289
0.219405	pCYC1	1	mutant	m0290
0.15995	pCYC1	1	mutant	m0291
0.221075	pCYC1	1	mutant	m0292
0.180842	pCYC1	1	mutant	m0293
0.141121	pCYC1	1	mutant	m0294
0.167789	pCYC1	1	mutant	m0295
0.123346	pCYC1	1	mutant	m0296
0.132496	pCYC1	1	mutant	m0298
0.138946	pCYC1	1	mutant	m0299
0.225033	pCYC1	1	mutant	m0300
0.166444	pCYC1	1	mutant	m0301
0.191424	pCYC1	1	mutant	m0302
0.174311	pCYC1	1	mutant	m0303
0.174356	pCYC1	1	mutant	m0304
0.0647291	pCYC1	1	mutant	m0305
0.189721	pCYC1	1	mutant	m0306
0.203087	pCYC1	1	mutant	m0307
0.229231	pCYC1	1	mutant	m0308
0.141076	pCYC1	1	mutant	m0309
0.197019	pCYC1	1	mutant	m0310
0.1747	pCYC1	1	mutant	m0311
0.0325425	pCYC1	1	mutant	m0312
0.214789	pCYC1	1	mutant	m0313
0.186907	pCYC1	1	mutant	m0314
0.19564	pCYC1	1	mutant	m0315
0.131149	pCYC1	1	mutant	m0316
0.207451	pCYC1	1	mutant	m0317
0.168671	pCYC1	1	mutant	m0318
0.10491	pCYC1	1	mutant	m0319
0.110081	pCYC1	1	mutant	m0320
0.205485	pCYC1	1	mutant	m0321
0.159146	pCYC1	1	mutant	m0322
0.132319	pCYC1	1	mutant	m0323
0.201129	pCYC1	1	mutant	m0324
0.183791	pCYC1	2	mutant	m0001
0.213632	pCYC1	2	mutant	m0002
0.125063	pCYC1	2	mutant	m0003
0.210139	pCYC1	2	mutant	m0004
0.180128	pCYC1	2	mutant	m0005
0.184548	pCYC1	2	mutant	m0006
0.168543	pCYC1	2	mutant	m0007
0.216468	pCYC1	2	mutant	m0008
0.200603	pCYC1	2	mutant	m0009
0.0712087	pCYC1	2	mutant	m0010
0.134254	pCYC1	2	mutant	m0011
0.155533	pCYC1	2	mutant	m0012
0.150845	pCYC1	2	mutant	m0013
0.0937473	pCYC1	2	mutant	m0014
0.157726	pCYC1	2	mutant	m0015
0.197802	pCYC1	2	mutant	m0016
0.194352	pCYC1	2	mutant	m0017
0.0284977	pCYC1	2	mutant	m0018
0.148363	pCYC1	2	mutant	m0019
0.163144	pCYC1	2	mutant	m0020
0.074016	pCYC1	2	mutant	m0021
0.169713	pCYC1	2	mutant	m0022
0.147786	pCYC1	2	mutant	m0024
0.138692	pCYC1	2	mutant	m0025
0.154886	pCYC1	2	mutant	m0026
0.166893	pCYC1	2	mutant	m0027
0.0992373	pCYC1	2	mutant	m0028
0.11347	pCYC1	2	mutant	m0029
0.152747	pCYC1	2	mutant	m0030
0.16071	pCYC1	2	mutant	m0031
0.0616634	pCYC1	2	mutant	m0032
0.0909461	pCYC1	2	mutant	m0033
0.173707	pCYC1	2	mutant	m0034
0.0485553	pCYC1	2	mutant	m0035
0.186393	pCYC1	2	mutant	m0036
0.155678	pCYC1	2	mutant	m0037
0.189666	pCYC1	2	mutant	m0038
0.126293	pCYC1	2	mutant	m0039
0.198557	pCYC1	2	mutant	m0041
0.146302	pCYC1	2	mutant	m0042
0.186146	pCYC1	2	mutant	m0043
0.131688	pCYC1	2	mutant	m0044
0.115628	pCYC1	2	mutant	m0046
0.140576	pCYC1	2	mutant	m0047
0.178563	pCYC1	2	mutant	m0050
0.202742	pCYC1	2	mutant	m0051
0.0376615	pCYC1	2	mutant	m0052
0.135967	pCYC1	2	mutant	m0053
0.202513	pCYC1	2	mutant	m0054
0.200264	pCYC1	2	mutant	m0055
0.201765	pCYC1	2	mutant	m0056
0.180768	pCYC1	2	mutant	m0057
0.188357	pCYC1	2	mutant	m0058
0.198086	pCYC1	2	mutant	m0059
0.0591359	pCYC1	2	mutant	m0060
0.227806	pCYC1	2	mutant	m0061
0.205055	pCYC1	2	mutant	m0062
0.21535	pCYC1	2	mutant	m0063
0.113196	pCYC1	2	mutant	m0064
0.10798	pCYC1	2	mutant	m0065
0.160189	pCYC1	2	mutant	m0066
0.217288	pCYC1	2	mutant	m0067
0.199925	pCYC1	2	mutant	m0068
0.212394	pCYC1	2	mutant	m0069
0.13767	pCYC1	2	mutant	m0070
0.192956	pCYC1	2	mutant	m0071
0.168254	pCYC1	2	mutant	m0072
0.15247	pCYC1	2	mutant	m0073
0.182432	pCYC1	2	mutant	m0074
0.145348	pCYC1	2	mutant	m0075
0.130531	pCYC1	2	mutant	m0076
0.179258	pCYC1	2	mutant	m0077
0.204033	pCYC1	2	mutant	m0078
0.157639	pCYC1	2	mutant	m0079
0.134343	pCYC1	2	mutant	m0080
0.210231	pCYC1	2	mutant	m0081
0.168054	pCYC1	2	mutant	m0082
0.0551367	pCYC1	2	mutant	m0083
0.173271	pCYC1	2	mutant	m0084
0.171018	pCYC1	2	mutant	m0085
0.142607	pCYC1	2	mutant	m0086
0.210926	pCYC1	2	mutant	m0087
0.203967	pCYC1	2	mutant	m0088
0.203577	pCYC1	2	mutant	m0089
0.199482	pCYC1	2	mutant	m0090
0.193979	pCYC1	2	mutant	m0091
0.177409	pCYC1	2	mutant	m0092
0.161266	pCYC1	2	mutant	m0093
0.180904	pCYC1	2	mutant	m0094
0.13758	pCYC1	2	mutant	m0095
0.164992	pCYC1	2	mutant	m0096
0.207091	pCYC1	2	mutant	m0097
0.169984	pCYC1	2	mutant	m0098
0.0837145	pCYC1	2	mutant	m0100
0.163904	pCYC1	2	mutant	m0101
0.170383	pCYC1	2	mutant	m0102
0.118141	pCYC1	2	mutant	m0103
0.211684	pCYC1	2	mutant	m0104
0.213539	pCYC1	2	mutant	m0105
0.122302	pCYC1	2	mutant	m0106
0.146121	pCYC1	2	mutant	m0107
0.188083	pCYC1	2	mutant	m0108
0.179054	pCYC1	2	mutant	m0109
0.202454	pCYC1	2	mutant	m0111
0.131673	pCYC1	2	mutant	m0112
0.174629	pCYC1	2	mutant	m0113
0.186296	pCYC1	2	mutant	m0114
0.180742	pCYC1	2	mutant	m0115
0.153322	pCYC1	2	mutant	m0116
0.186589	pCYC1	2	mutant	m0117
0.201046	pCYC1	2	mutant	m0118
0.173309	pCYC1	2	mutant	m0119
0.188336	pCYC1	2	mutant	m0121
0.229348	pCYC1	2	mutant	m0122
0.153842	pCYC1	2	mutant	m0123
0.160739	pCYC1	2	mutant	m0124
0.161154	pCYC1	2	mutant	m0125
0.213266	pCYC1	2	mutant	m0126
0.200288	pCYC1	2	mutant	m0127
0.227086	pCYC1	2	mutant	m0128
0.208087	pCYC1	2	mutant	m0129
0.206537	pCYC1	2	mutant	m0130
0.205438	pCYC1	2	mutant	m0131
0.217824	pCYC1	2	mutant	m0132
0.206845	pCYC1	2	mutant	m0133
0.222981	pCYC1	2	mutant	m0134
0.179348	pCYC1	2	mutant	m0135
0.225195	pCYC1	2	mutant	m0136
0.222811	pCYC1	2	mutant	m0137
0.158179	pCYC1	2	mutant	m0138
0.167429	pCYC1	2	mutant	m0139
0.232857	pCYC1	2	mutant	m0140
0.239392	pCYC1	2	mutant	m0141
0.164141	pCYC1	2	mutant	m0142
0.174404	pCYC1	2	mutant	m0143
0.213346	pCYC1	2	mutant	m0144
0.196661	pCYC1	2	mutant	m0145
0.105026	pCYC1	2	mutant	m0146
0.144749	pCYC1	2	mutant	m0147
0.216569	pCYC1	2	mutant	m0148
0.204594	pCYC1	2	mutant	m0149
0.152246	pCYC1	2	mutant	m0150
0.208358	pCYC1	2	mutant	m0151
0.18551	pCYC1	2	mutant	m0152
0.156818	pCYC1	2	mutant	m0153
0.164397	pCYC1	2	mutant	m0154
0.235057	pCYC1	2	mutant	m0155
0.0269052	pCYC1	2	mutant	m0156
0.181741	pCYC1	2	mutant	m0157
0.192881	pCYC1	2	mutant	m0158
0.0887957	pCYC1	2	mutant	m0159
0.21723	pCYC1	2	mutant	m0160
0.231694	pCYC1	2	mutant	m0161
0.186941	pCYC1	2	mutant	m0162
0.104498	pCYC1	2	mutant	m0163
0.0832973	pCYC1	2	mutant	m0164
0.210167	pCYC1	2	mutant	m0165
0.127851	pCYC1	2	mutant	m0166
0.144416	pCYC1	2	mutant	m0167
0.183509	pCYC1	2	mutant	m0168
0.191495	pCYC1	2	mutant	m0169
0.144519	pCYC1	2	mutant	m0170
0.0990527	pCYC1	2	mutant	m0171
0.184126	pCYC1	2	mutant	m0172
0.182668	pCYC1	2	mutant	m0173
0.166767	pCYC1	2	mutant	m0174
0.0727479	pCYC1	2	mutant	m0175
0.101304	pCYC1	2	mutant	m0176
0.154113	pCYC1	2	mutant	m0177
0.208925	pCYC1	2	mutant	m0178
0.140704	pCYC1	2	mutant	m0179
0.167828	pCYC1	2	mutant	m0180
0.208535	pCYC1	2	mutant	m0181
0.13594	pCYC1	2	mutant	m0183
0.193465	pCYC1	2	mutant	m0184
0.179096	pCYC1	2	mutant	m0185
0.192151	pCYC1	2	mutant	m0186
0.15033	pCYC1	2	mutant	m0187
0.210008	pCYC1	2	mutant	m0188
0.166972	pCYC1	2	mutant	m0189
0.217524	pCYC1	2	mutant	m0190
0.199789	pCYC1	2	mutant	m0191
0.191256	pCYC1	2	mutant	m0192
0.115012	pCYC1	2	mutant	m0193
0.0948063	pCYC1	2	mutant	m0194
0.162216	pCYC1	2	mutant	m0195
0.203065	pCYC1	2	mutant	m0196
0.199097	pCYC1	2	mutant	m0197
0.171654	pCYC1	2	mutant	m0198
0.173883	pCYC1	2	mutant	m0199
0.202374	pCYC1	2	mutant	m0200
0.160676	pCYC1	2	mutant	m0201
0.208826	pCYC1	2	mutant	m0202
0.195459	pCYC1	2	mutant	m0203
0.181468	pCYC1	2	mutant	m0204
0.196406	pCYC1	2	mutant	m0205
0.197716	pCYC1	2	mutant	m0206
0.163686	pCYC1	2	mutant	m0207
0.193146	pCYC1	2	mutant	m0208
0.222783	pCYC1	2	mutant	m0209
0.178665	pCYC1	2	mutant	m0210
0.198089	pCYC1	2	mutant	m0211
0.218484	pCYC1	2	mutant	m0212
0.192118	pCYC1	2	mutant	m0213
0.141853	pCYC1	2	mutant	m0214
0.218912	pCYC1	2	mutant	m0215
0.167336	pCYC1	2	mutant	m0216
0.0646375	pCYC1	2	mutant	m0217
0.154633	pCYC1	2	mutant	m0218
0.185748	pCYC1	2	mutant	m0220
0.139873	pCYC1	2	mutant	m0221
0.231281	pCYC1	2	mutant	m0222
0.208238	pCYC1	2	mutant	m0223
0.200245	pCYC1	2	mutant	m0224
0.21564	pCYC1	2	mutant	m0225
0.207718	pCYC1	2	mutant	m0226
0.214079	pCYC1	2	mutant	m0227
0.216741	pCYC1	2	mutant	m0228
0.207065	pCYC1	2	mutant	m0229
0.165564	pCYC1	2	mutant	m0230
0.189459	pCYC1	2	mutant	m0231
0.134977	pCYC1	2	mutant	m0232
0.130565	pCYC1	2	mutant	m0233
0.206012	pCYC1	2	mutant	m0234
0.20862	pCYC1	2	mutant	m0235
0.224646	pCYC1	2	mutant	m0236
0.122023	pCYC1	2	mutant	m0237
0.203125	pCYC1	2	mutant	m0238
0.177822	pCYC1	2	mutant	m0239
0.168613	pCYC1	2	mutant	m0240
0.210677	pCYC1	2	mutant	m0241
0.0848831	pCYC1	2	mutant	m0242
0.188059	pCYC1	2	mutant	m0243
0.194977	pCYC1	2	mutant	m0244
0.125417	pCYC1	2	mutant	m0246
0.17008	pCYC1	2	mutant	m0247
0.102264	pCYC1	2	mutant	m0248
0.0971221	pCYC1	2	mutant	m0249
0.141323	pCYC1	2	mutant	m0250
0.169159	pCYC1	2	mutant	m0251
0.184927	pCYC1	2	mutant	m0252
0.178289	pCYC1	2	mutant	m0253
0.155599	pCYC1	2	mutant	m0254
0.183374	pCYC1	2	mutant	m0255
0.18545	pCYC1	2	mutant	m0256
0.17246	pCYC1	2	mutant	m0257
0.152178	pCYC1	2	mutant	m0258
0.13922	pCYC1	2	mutant	m0259
0.243559	pCYC1	2	mutant	m0260
0.190028	pCYC1	2	mutant	m0261
0.196043	pCYC1	2	mutant	m0262
0.158868	pCYC1	2	mutant	m0263
0.160389	pCYC1	2	mutant	m0264
0.142099	pCYC1	2	mutant	m0265
0.236961	pCYC1	2	mutant	m0266
0.145168	pCYC1	2	mutant	m0268
0.179522	pCYC1	2	mutant	m0269
0.19574	pCYC1	2	mutant	m0270
0.209481	pCYC1	2	mutant	m0271
0.175545	pCYC1	2	mutant	m0272
0.209108	pCYC1	2	mutant	m0273
0.196939	pCYC1	2	mutant	m0274
0.219854	pCYC1	2	mutant	m0275
0.0821953	pCYC1	2	mutant	m0276
0.215691	pCYC1	2	mutant	m0277
0.0690158	pCYC1	2	mutant	m0278
0.173577	pCYC1	2	mutant	m0279
0.156223	pCYC1	2	mutant	m0280
0.200556	pCYC1	2	mutant	m0281
0.21238	pCYC1	2	mutant	m0282
0.1415	pCYC1	2	mutant	m0283
0.191914	pCYC1	2	mutant	m0284
0.139216	pCYC1	2	mutant	m0285
0.138285	pCYC1	2	mutant	m0286
0.144543	pCYC1	2	mutant	m0287
0.16973	pCYC1	2	mutant	m0288
0.207049	pCYC1	2	mutant	m0289
0.231527	pCYC1	2	mutant	m0290
0.168512	pCYC1	2	mutant	m0291
0.203364	pCYC1	2	mutant	m0292
0.200921	pCYC1	2	mutant	m0293
0.147803	pCYC1	2	mutant	m0294
0.171	pCYC1	2	mutant	m0295
0.115495	pCYC1	2	mutant	m0296
0.115224	pCYC1	2	mutant	m0298
0.123012	pCYC1	2	mutant	m0299
0.211983	pCYC1	2	mutant	m0300
0.127918	pCYC1	2	mutant	m0301
0.18381	pCYC1	2	mutant	m0302
0.17281	pCYC1	2	mutant	m0303
0.167093	pCYC1	2	mutant	m0304
0.0459834	pCYC1	2	mutant	m0305
0.170634	pCYC1	2	mutant	m0306
0.200662	pCYC1	2	mutant	m0307
0.232112	pCYC1	2	mutant	m0308
0.139295	pCYC1	2	mutant	m0309
0.209852	pCYC1	2	mutant	m0310
0.178932	pCYC1	2	mutant	m0311
0.0334281	pCYC1	2	mutant	m0312
0.223051	pCYC1	2	mutant	m0313
0.192345	pCYC1	2	mutant	m0314
0.189513	pCYC1	2	mutant	m0315
0.137922	pCYC1	2	mutant	m0316
0.21344	pCYC1	2	mutant	m0317
0.180382	pCYC1	2	mutant	m0318
0.108308	pCYC1	2	mutant	m0319
0.113688	pCYC1	2	mutant	m0320
0.215713	pCYC1	2	mutant	m0321
0.17535	pCYC1	2	mutant	m0322
0.123562	pCYC1	2	mutant	m0323
0.185683	pCYC1	2	mutant	m0324
0.176502	pControl	1	mutant	m0001
0.193868	pControl	1	mutant	m0002
0.117979	pControl	1	mutant	m0003
0.195978	pControl	1	mutant	m0004
0.165715	pControl	1	mutant	m0005
0.199483	pControl	1	mutant	m0006
0.146804	pControl	1	mutant	m0007
0.208817	pControl	1	mutant	m0008
0.209014	pControl	1	mutant	m0009
0.108479	pControl	1	mutant	m0010
0.138264	pControl	1	mutant	m0011
0.197801	pControl	1	mutant	m0012
0.167653	pControl	1	mutant	m0013
0.108057	pControl	1	mutant	m0014
0.163492	pControl	1	mutant	m0015
0.204594	pControl	1	mutant	m0016
0.185226	pControl	1	mutant	m0017
0.0376782	pControl	1	mutant	m0018
0.16608	pControl	1	mutant	m0019
0.165087	pControl	1	mutant	m0020
0.101135	pControl	1	mutant	m0021
0.174525	pControl	1	mutant	m0022
0.136723	pControl	1	mutant	m0024
0.150138	pControl	1	mutant	m0025
0.171866	pControl	1	mutant	m0026
0.190837	pControl	1	mutant	m0027
0.0986814	pControl	1	mutant	m0028
0.115939	pControl	1	mutant	m0029
0.144221	pControl	1	mutant	m0030
0.168686	pControl	1	mutant	m0031
0.142719	pControl	1	mutant	m0032
0.09655	pControl	1	mutant	m0033
0.17186	pControl	1	mutant	m0034
0.0797301	pControl	1	mutant	m0035
0.167899	pControl	1	mutant	m0036
0.0772247	pControl	1	mutant	m0037
0.206994	pControl	1	mutant	m0038
0.147978	pControl	1	mutant	m0039
0.192221	pControl	1	mutant	m0041
0.127367	pControl	1	mutant	m0042
0.182062	pControl	1	mutant	m0043
0.140502	pControl	1	mutant	m0044
0.106746	pControl	1	mutant	m0046
0.124677	pControl	1	mutant	m0047
0.166568	pControl	1	mutant	m0050
0.179628	pControl	1	mutant	m0051
0.0307673	pControl	1	mutant	m0052
0.12487	pControl	1	mutant	m0053
0.193255	pControl	1	mutant	m0054
0.174708	pControl	1	mutant	m0055
0.179684	pControl	1	mutant	m0056
0.174307	pControl	1	mutant	m0057
0.175402	pControl	1	mutant	m0058
0.147078	pControl	1	mutant	m0059
0.0588149	pControl	1	mutant	m0060
0.215114	pControl	1	mutant	m0061
0.204049	pControl	1	mutant	m0062
0.201269	pControl	1	mutant	m0063
0.136517	pControl	1	mutant	m0064
0.0918862	pControl	1	mutant	m0065
0.162522	pControl	1	mutant	m0066
0.194025	pControl	1	mutant	m0067
0.14871	pControl	1	mutant	m0068
0.194597	pControl	1	mutant	m0069
0.187914	pControl	1	mutant	m0070
0.197112	pControl	1	mutant	m0071
0.209135	pControl	1	mutant	m0072
0.170637	pControl	1	mutant	m0073
0.206685	pControl	1	mutant	m0074
0.161172	pControl	1	mutant	m0075
0.140477	pControl	1	mutant	m0076
0.174971	pControl	1	mutant	m0077
0.194602	pControl	1	mutant	m0078
0.188648	pControl	1	mutant	m0079
0.149381	pControl	1	mutant	m0080
0.216305	pControl	1	mutant	m0081
0.162768	pControl	1	mutant	m0082
0.0253836	pControl	1	mutant	m0083
0.0182849	pControl	1	mutant	m0084
0.176755	pControl	1	mutant	m0085
0.152452	pControl	1	mutant	m0086
0.219459	pControl	1	mutant	m0087
0.187614	pControl	1	mutant	m0088
0.184342	pControl	1	mutant	m0089
0.175682	pControl	1	mutant	m0090
0.184078	pControl	1	mutant	m0091
0.200323	pControl	1	mutant	m0092
0.151319	pControl	1	mutant	m0093
0.16182	pControl	1	mutant	m0094
0.131033	pControl	1	mutant	m0095
0.17741	pControl	1	mutant	m0096
0.188502	pControl	1	mutant	m0097
0.164939	pControl	1	mutant	m0098
0.0830136	pControl	1	mutant	m0100
0.156904	pControl	1	mutant	m0101
0.208309	pControl	1	mutant	m0102
0.093057	pControl	1	mutant	m0103
0.185306	pControl	1	mutant	m0104
0.205464	pControl	1	mutant	m0105
0.117496	pControl	1	mutant	m0106
0.203356	pControl	1	mutant	m0107
0.210944	pControl	1	mutant	m0108
0.127444	pControl	1	mutant	m0109
0.217407	pControl	1	mutant	m0111
0.167507	pControl	1	mutant	m0112
0.207871	pControl	1	mutant	m0113
0.19493	pControl	1	mutant	m0114
0.212191	pControl	1	mutant	m0115
0.182046	pControl	1	mutant	m0116
0.193189	pControl	1	mutant	m0117
0.215345	pControl	1	mutant	m0118
0.212745	pControl	1	mutant	m0119
0.192423	pControl	1	mutant	m0121
0.20911	pControl	1	mutant	m0122
0.217309	pControl	1	mutant	m0123
0.197176	pControl	1	mutant	m0124
0.145967	pControl	1	mutant	m0125
0.17106	pControl	1	mutant	m0126
0.205266	pControl	1	mutant	m0127
0.219189	pControl	1	mutant	m0128
0.176027	pControl	1	mutant	m0129
0.18744	pControl	1	mutant	m0130
0.184388	pControl	1	mutant	m0131
0.187311	pControl	1	mutant	m0132
0.194119	pControl	1	mutant	m0133
0.206131	pControl	1	mutant	m0134
0.161876	pControl	1	mutant	m0135
0.193628	pControl	1	mutant	m0136
0.192602	pControl	1	mutant	m0137
0.105272	pControl	1	mutant	m0138
0.158351	pControl	1	mutant	m0139
0.204899	pControl	1	mutant	m0140
0.206052	pControl	1	mutant	m0141
0.162127	pControl	1	mutant	m0142
0.16661	pControl	1	mutant	m0143
0.194932	pControl	1	mutant	m0144
0.166863	pControl	1	mutant	m0145
0.0426942	pControl	1	mutant	m0146
0.138118	pControl	1	mutant	m0147
0.202949	pControl	1	mutant	m0148
0.188641	pControl	1	mutant	m0149
0.152125	pControl	1	mutant	m0150
0.188347	pControl	1	mutant	m0151
0.17911	pControl	1	mutant	m0152
0.154113	pControl	1	mutant	m0153
0.154673	pControl	1	mutant	m0154
0.213082	pControl	1	mutant	m0155
NA	pControl	1	mutant	m0156
0.179846	pControl	1	mutant	m0157
0.20465	pControl	1	mutant	m0158
0.206607	pControl	1	mutant	m0159
0.202729	pControl	1	mutant	m0160
0.232684	pControl	1	mutant	m0161
0.200095	pControl	1	mutant	m0162
0.120615	pControl	1	mutant	m0163
0.113437	pControl	1	mutant	m0164
0.204113	pControl	1	mutant	m0165
0.12591	pControl	1	mutant	m0166
0.144864	pControl	1	mutant	m0167
0.181434	pControl	1	mutant	m0168
0.172739	pControl	1	mutant	m0169
0.124132	pControl	1	mutant	m0170
0.108056	pControl	1	mutant	m0171
0.174645	pControl	1	mutant	m0172
0.174297	pControl	1	mutant	m0173
0.178429	pControl	1	mutant	m0174
0.0942848	pControl	1	mutant	m0175
0.102496	pControl	1	mutant	m0176
0.123775	pControl	1	mutant	m0177
0.193983	pControl	1	mutant	m0178
0.152173	pControl	1	mutant	m0179
0.185483	pControl	1	mutant	m0180
0.169754	pControl	1	mutant	m0181
0.120518	pControl	1	mutant	m0183
0.201584	pControl	1	mutant	m0184
0.18612	pControl	1	mutant	m0185
0.19081	pControl	1	mutant	m0186
0.181112	pControl	1	mutant	m0187
0.175688	pControl	1	mutant	m0188
0.146794	pControl	1	mutant	m0189
0.213177	pControl	1	mutant	m0190
0.205149	pControl	1	mutant	m0191
0.210821	pControl	1	mutant	m0192
0.129552	pControl	1	mutant	m0193
0.0903753	pControl	1	mutant	m0194
0.182414	pControl	1	mutant	m0195
0.193359	pControl	1	mutant	m0196
0.163131	pControl	1	mutant	m0197
0.15139	pControl	1	mutant	m0198
0.155774	pControl	1	mutant	m0199
0.167817	pControl	1	mutant	m0200
0.163109	pControl	1	mutant	m0201
0.191652	pControl	1	mutant	m0202
0.179242	pControl	1	mutant	m0203
0.155082	pControl	1	mutant	m0204
0.209016	pControl	1	mutant	m0205
0.187018	pControl	1	mutant	m0206
0.153602	pControl	1	mutant	m0207
0.159464	pControl	1	mutant	m0208
0.176917	pControl	1	mutant	m0209
0.16175	pControl	1	mutant	m0210
0.193489	pControl	1	mutant	m0211
0.202942	pControl	1	mutant	m0212
0.172884	pControl	1	mutant	m0213
0.1419	pControl	1	mutant	m0214
0.191392	pControl	1	mutant	m0215
0.145656	pControl	1	mutant	m0216
0.184783	pControl	1	mutant	m0217
0.143619	pControl	1	mutant	m0218
0.167204	pControl	1	mutant	m0220
0.143012	pControl	1	mutant	m0221
0.190556	pControl	1	mutant	m0222
0.187154	pControl	1	mutant	m0223
0.18315	pControl	1	mutant	m0224
0.207885	pControl	1	mutant	m0225
0.202007	pControl	1	mutant	m0226
0.20743	pControl	1	mutant	m0227
0.197184	pControl	1	mutant	m0228
0.212576	pControl	1	mutant	m0229
0.174947	pControl	1	mutant	m0230
0.18431	pControl	1	mutant	m0231
0.143793	pControl	1	mutant	m0232
0.150635	pControl	1	mutant	m0233
0.19451	pControl	1	mutant	m0234
0.217106	pControl	1	mutant	m0235
0.144635	pControl	1	mutant	m0236
0.19931	pControl	1	mutant	m0237
0.196809	pControl	1	mutant	m0238
0.167341	pControl	1	mutant	m0239
0.133111	pControl	1	mutant	m0240
0.204002	pControl	1	mutant	m0241
0.0907581	pControl	1	mutant	m0242
0.199102	pControl	1	mutant	m0243
0.199487	pControl	1	mutant	m0244
0.11176	pControl	1	mutant	m0246
0.161029	pControl	1	mutant	m0247
0.102843	pControl	1	mutant	m0248
0.0938681	pControl	1	mutant	m0249
0.144863	pControl	1	mutant	m0250
0.191418	pControl	1	mutant	m0251
0.222907	pControl	1	mutant	m0252
0.215466	pControl	1	mutant	m0253
0.193677	pControl	1	mutant	m0254
0.192426	pControl	1	mutant	m0255
0.167045	pControl	1	mutant	m0256
0.199489	pControl	1	mutant	m0257
0.176834	pControl	1	mutant	m0258
0.144514	pControl	1	mutant	m0259
0.239317	pControl	1	mutant	m0260
0.185438	pControl	1	mutant	m0261
0.176265	pControl	1	mutant	m0262
0.177249	pControl	1	mutant	m0263
0.173481	pControl	1	mutant	m0264
0.151037	pControl	1	mutant	m0265
0.218779	pControl	1	mutant	m0266
0.124351	pControl	1	mutant	m0268
0.169434	pControl	1	mutant	m0269
0.192126	pControl	1	mutant	m0270
0.220313	pControl	1	mutant	m0271
0.133454	pControl	1	mutant	m0272
0.190506	pControl	1	mutant	m0273
0.194529	pControl	1	mutant	m0274
0.19027	pControl	1	mutant	m0275
0.132376	pControl	1	mutant	m0276
0.202901	pControl	1	mutant	m0277
0.0552449	pControl	1	mutant	m0278
0.157669	pControl	1	mutant	m0279
0.151009	pControl	1	mutant	m0280
0.189356	pControl	1	mutant	m0281
0.214402	pControl	1	mutant	m0282
0.131058	pControl	1	mutant	m0283
0.191281	pControl	1	mutant	m0284
0.152496	pControl	1	mutant	m0285
0.154822	pControl	1	mutant	m0286
0.133425	pControl	1	mutant	m0287
0.161181	pControl	1	mutant	m0288
0.212672	pControl	1	mutant	m0289
0.206218	pControl	1	mutant	m0290
0.1592	pControl	1	mutant	m0291
0.211362	pControl	1	mutant	m0292
0.184169	pControl	1	mutant	m0293
0.147079	pControl	1	mutant	m0294
0.184549	pControl	1	mutant	m0295
0.11922	pControl	1	mutant	m0296
0.126358	pControl	1	mutant	m0298
0.149831	pControl	1	mutant	m0299
0.227636	pControl	1	mutant	m0300
0.140648	pControl	1	mutant	m0301
0.169672	pControl	1	mutant	m0302
0.172218	pControl	1	mutant	m0303
0.199552	pControl	1	mutant	m0304
0.0636781	pControl	1	mutant	m0305
0.176145	pControl	1	mutant	m0306
0.193404	pControl	1	mutant	m0307
0.229812	pControl	1	mutant	m0308
0.134844	pControl	1	mutant	m0309
0.191492	pControl	1	mutant	m0310
0.192379	pControl	1	mutant	m0311
0.0298503	pControl	1	mutant	m0312
0.220995	pControl	1	mutant	m0313
0.177031	pControl	1	mutant	m0314
0.2164	pControl	1	mutant	m0315
0.143751	pControl	1	mutant	m0316
0.216971	pControl	1	mutant	m0317
0.175365	pControl	1	mutant	m0318
0.135023	pControl	1	mutant	m0319
0.103972	pControl	1	mutant	m0320
0.210081	pControl	1	mutant	m0321
0.151419	pControl	1	mutant	m0322
0.129872	pControl	1	mutant	m0323
0.195691	pControl	1	mutant	m0324
0.191543	pControl	2	mutant	m0001
0.214898	pControl	2	mutant	m0002
0.124008	pControl	2	mutant	m0003
0.209522	pControl	2	mutant	m0004
0.169774	pControl	2	mutant	m0005
0.1822	pControl	2	mutant	m0006
0.163171	pControl	2	mutant	m0007
0.218338	pControl	2	mutant	m0008
0.207965	pControl	2	mutant	m0009
0.064455	pControl	2	mutant	m0010
0.130129	pControl	2	mutant	m0011
0.157114	pControl	2	mutant	m0012
0.16374	pControl	2	mutant	m0013
0.109986	pControl	2	mutant	m0014
0.160765	pControl	2	mutant	m0015
0.189474	pControl	2	mutant	m0016
0.186298	pControl	2	mutant	m0017
0.0383342	pControl	2	mutant	m0018
0.145052	pControl	2	mutant	m0019
0.16477	pControl	2	mutant	m0020
0.0982516	pControl	2	mutant	m0021
0.166096	pControl	2	mutant	m0022
0.126525	pControl	2	mutant	m0024
0.13747	pControl	2	mutant	m0025
0.154768	pControl	2	mutant	m0026
0.17562	pControl	2	mutant	m0027
0.0929824	pControl	2	mutant	m0028
0.111545	pControl	2	mutant	m0029
0.139188	pControl	2	mutant	m0030
0.153255	pControl	2	mutant	m0031
0.137115	pControl	2	mutant	m0032
0.0841373	pControl	2	mutant	m0033
0.162156	pControl	2	mutant	m0034
0.0721852	pControl	2	mutant	m0035
0.185168	pControl	2	mutant	m0036
0.0674727	pControl	2	mutant	m0037
0.192661	pControl	2	mutant	m0038
0.125278	pControl	2	mutant	m0039
0.193357	pControl	2	mutant	m0041
0.142597	pControl	2	mutant	m0042
0.179042	pControl	2	mutant	m0043
0.128773	pControl	2	mutant	m0044
0.110968	pControl	2	mutant	m0046
0.128554	pControl	2	mutant	m0047
0.176828	pControl	2	mutant	m0050
0.188642	pControl	2	mutant	m0051
0.0250348	pControl	2	mutant	m0052
0.131779	pControl	2	mutant	m0053
0.195024	pControl	2	mutant	m0054
0.188256	pControl	2	mutant	m0055
0.188948	pControl	2	mutant	m0056
0.17172	pControl	2	mutant	m0057
0.172128	pControl	2	mutant	m0058
0.13979	pControl	2	mutant	m0059
0.0539989	pControl	2	mutant	m0060
0.221081	pControl	2	mutant	m0061
0.215044	pControl	2	mutant	m0062
0.205121	pControl	2	mutant	m0063
0.119703	pControl	2	mutant	m0064
0.0880488	pControl	2	mutant	m0065
0.156394	pControl	2	mutant	m0066
0.186906	pControl	2	mutant	m0067
0.154563	pControl	2	mutant	m0068
0.188353	pControl	2	mutant	m0069
0.187532	pControl	2	mutant	m0070
0.180196	pControl	2	mutant	m0071
0.179989	pControl	2	mutant	m0072
0.146649	pControl	2	mutant	m0073
0.182503	pControl	2	mutant	m0074
0.147197	pControl	2	mutant	m0075
0.130679	pControl	2	mutant	m0076
0.160585	pControl	2	mutant	m0077
0.188091	pControl	2	mutant	m0078
0.165113	pControl	2	mutant	m0079
0.122844	pControl	2	mutant	m0080
0.187452	pControl	2	mutant	m0081
0.148117	pControl	2	mutant	m0082
0.0756878	pControl	2	mutant	m0083
0.0244467	pControl	2	mutant	m0084
0.161235	pControl	2	mutant	m0085
0.15228	pControl	2	mutant	m0086
0.210828	pControl	2	mutant	m0087
0.184993	pControl	2	mutant	m0088
0.190457	pControl	2	mutant	m0089
0.180198	pControl	2	mutant	m0090
0.19672	pControl	2	mutant	m0091
0.206816	pControl	2	mutant	m0092
0.15488	pControl	2	mutant	m0093
0.167996	pControl	2	mutant	m0094
0.125008	pControl	2	mutant	m0095
0.173697	pControl	2	mutant	m0096
0.200118	pControl	2	mutant	m0097
0.178083	pControl	2	mutant	m0098
0.0806167	pControl	2	mutant	m0100
0.133232	pControl	2	mutant	m0101
0.178634	pControl	2	mutant	m0102
0.101894	pControl	2	mutant	m0103
0.192976	pControl	2	mutant	m0104
0.194159	pControl	2	mutant	m0105
0.102197	pControl	2	mutant	m0106
0.18593	pControl	2	mutant	m0107
0.196387	pControl	2	mutant	m0108
0.119134	pControl	2	mutant	m0109
0.198019	pControl	2	mutant	m0111
0.159284	pControl	2	mutant	m0112
0.196701	pControl	2	mutant	m0113
0.192853	pControl	2	mutant	m0114
0.185874	pControl	2	mutant	m0115
0.165365	pControl	2	mutant	m0116
0.172698	pControl	2	mutant	m0117
0.19954	pControl	2	mutant	m0118
0.197422	pControl	2	mutant	m0119
0.164755	pControl	2	mutant	m0121
0.179651	pControl	2	mutant	m0122
0.180495	pControl	2	mutant	m0123
0.177841	pControl	2	mutant	m0124
0.146455	pControl	2	mutant	m0125
0.186957	pControl	2	mutant	m0126
0.185886	pControl	2	mutant	m0127
0.193335	pControl	2	mutant	m0128
0.160768	pControl	2	mutant	m0129
0.180992	pControl	2	mutant	m0130
0.187434	pControl	2	mutant	m0131
0.183312	pControl	2	mutant	m0132
0.183324	pControl	2	mutant	m0133
0.205842	pControl	2	mutant	m0134
0.161504	pControl	2	mutant	m0135
0.211642	pControl	2	mutant	m0136
0.202962	pControl	2	mutant	m0137
0.150458	pControl	2	mutant	m0138
0.158513	pControl	2	mutant	m0139
0.220554	pControl	2	mutant	m0140
0.199072	pControl	2	mutant	m0141
0.168638	pControl	2	mutant	m0142
0.189965	pControl	2	mutant	m0143
0.193736	pControl	2	mutant	m0144
0.185514	pControl	2	mutant	m0145
0.0630213	pControl	2	mutant	m0146
0.139653	pControl	2	mutant	m0147
0.193575	pControl	2	mutant	m0148
0.188997	pControl	2	mutant	m0149
0.158775	pControl	2	mutant	m0150
0.196741	pControl	2	mutant	m0151
0.169288	pControl	2	mutant	m0152
0.152959	pControl	2	mutant	m0153
0.146968	pControl	2	mutant	m0154
0.202391	pControl	2	mutant	m0155
0.0233953	pControl	2	mutant	m0156
0.159653	pControl	2	mutant	m0157
0.180699	pControl	2	mutant	m0158
0.18965	pControl	2	mutant	m0159
0.196999	pControl	2	mutant	m0160
0.209666	pControl	2	mutant	m0161
0.17436	pControl	2	mutant	m0162
0.139534	pControl	2	mutant	m0163
0.1192	pControl	2	mutant	m0164
0.189992	pControl	2	mutant	m0165
0.139194	pControl	2	mutant	m0166
0.144376	pControl	2	mutant	m0167
0.17058	pControl	2	mutant	m0168
0.195657	pControl	2	mutant	m0169
0.147959	pControl	2	mutant	m0170
0.109437	pControl	2	mutant	m0171
0.177671	pControl	2	mutant	m0172
0.171488	pControl	2	mutant	m0173
0.179922	pControl	2	mutant	m0174
0.108982	pControl	2	mutant	m0175
0.111334	pControl	2	mutant	m0176
0.128425	pControl	2	mutant	m0177
0.174018	pControl	2	mutant	m0178
0.148227	pControl	2	mutant	m0179
0.162937	pControl	2	mutant	m0180
0.185638	pControl	2	mutant	m0181
0.125978	pControl	2	mutant	m0183
0.184803	pControl	2	mutant	m0184
0.180772	pControl	2	mutant	m0185
0.175669	pControl	2	mutant	m0186
0.173196	pControl	2	mutant	m0187
0.16859	pControl	2	mutant	m0188
0.144446	pControl	2	mutant	m0189
0.200071	pControl	2	mutant	m0190
0.190277	pControl	2	mutant	m0191
0.195765	pControl	2	mutant	m0192
0.116099	pControl	2	mutant	m0193
0.0878553	pControl	2	mutant	m0194
0.15682	pControl	2	mutant	m0195
0.193737	pControl	2	mutant	m0196
0.176302	pControl	2	mutant	m0197
0.151854	pControl	2	mutant	m0198
0.153019	pControl	2	mutant	m0199
0.152552	pControl	2	mutant	m0200
0.160257	pControl	2	mutant	m0201
0.198435	pControl	2	mutant	m0202
0.194205	pControl	2	mutant	m0203
0.167237	pControl	2	mutant	m0204
0.203632	pControl	2	mutant	m0205
0.196999	pControl	2	mutant	m0206
0.162798	pControl	2	mutant	m0207
0.180262	pControl	2	mutant	m0208
0.202507	pControl	2	mutant	m0209
0.179855	pControl	2	mutant	m0210
0.19647	pControl	2	mutant	m0211
0.213927	pControl	2	mutant	m0212
0.189699	pControl	2	mutant	m0213
0.152574	pControl	2	mutant	m0214
0.213759	pControl	2	mutant	m0215
0.166336	pControl	2	mutant	m0216
0.190516	pControl	2	mutant	m0217
0.152572	pControl	2	mutant	m0218
0.182222	pControl	2	mutant	m0220
0.149739	pControl	2	mutant	m0221
0.220209	pControl	2	mutant	m0222
0.196389	pControl	2	mutant	m0223
0.193326	pControl	2	mutant	m0224
0.217694	pControl	2	mutant	m0225
0.199978	pControl	2	mutant	m0226
0.194942	pControl	2	mutant	m0227
0.214731	pControl	2	mutant	m0228
0.207248	pControl	2	mutant	m0229
0.180149	pControl	2	mutant	m0230
0.174244	pControl	2	mutant	m0231
0.137137	pControl	2	mutant	m0232
0.124295	pControl	2	mutant	m0233
0.17817	pControl	2	mutant	m0234
0.209528	pControl	2	mutant	m0235
0.146587	pControl	2	mutant	m0236
0.189203	pControl	2	mutant	m0237
0.191035	pControl	2	mutant	m0238
0.164221	pControl	2	mutant	m0239
0.129358	pControl	2	mutant	m0240
0.183056	pControl	2	mutant	m0241
0.0917493	pControl	2	mutant	m0242
0.170883	pControl	2	mutant	m0243
0.185136	pControl	2	mutant	m0244
0.125817	pControl	2	mutant	m0246
0.182254	pControl	2	mutant	m0247
0.122124	pControl	2	mutant	m0248
0.100554	pControl	2	mutant	m0249
0.144412	pControl	2	mutant	m0250
0.181082	pControl	2	mutant	m0251
0.220231	pControl	2	mutant	m0252
0.218108	pControl	2	mutant	m0253
0.188778	pControl	2	mutant	m0254
0.184819	pControl	2	mutant	m0255
0.188819	pControl	2	mutant	m0256
0.191253	pControl	2	mutant	m0257
0.177326	pControl	2	mutant	m0258
0.14214	pControl	2	mutant	m0259
0.242455	pControl	2	mutant	m0260
0.19566	pControl	2	mutant	m0261
0.200933	pControl	2	mutant	m0262
0.170109	pControl	2	mutant	m0263
0.167146	pControl	2	mutant	m0264
0.152675	pControl	2	mutant	m0265
0.233297	pControl	2	mutant	m0266
0.133472	pControl	2	mutant	m0268
0.185904	pControl	2	mutant	m0269
0.198051	pControl	2	mutant	m0270
0.223724	pControl	2	mutant	m0271
0.141793	pControl	2	mutant	m0272
0.20982	pControl	2	mutant	m0273
0.204676	pControl	2	mutant	m0274
0.207213	pControl	2	mutant	m0275
0.170001	pControl	2	mutant	m0276
0.210903	pControl	2	mutant	m0277
0.059006	pControl	2	mutant	m0278
0.175633	pControl	2	mutant	m0279
0.15775	pControl	2	mutant	m0280
0.210939	pControl	2	mutant	m0281
0.220015	pControl	2	mutant	m0282
0.142173	pControl	2	mutant	m0283
0.193976	pControl	2	mutant	m0284
0.148288	pControl	2	mutant	m0285
0.151077	pControl	2	mutant	m0286
0.131816	pControl	2	mutant	m0287
0.171791	pControl	2	mutant	m0288
0.220473	pControl	2	mutant	m0289
0.214511	pControl	2	mutant	m0290
0.155486	pControl	2	mutant	m0291
0.211722	pControl	2	mutant	m0292
0.190408	pControl	2	mutant	m0293
0.132027	pControl	2	mutant	m0294
0.179091	pControl	2	mutant	m0295
0.114894	pControl	2	mutant	m0296
0.114509	pControl	2	mutant	m0298
0.142216	pControl	2	mutant	m0299
0.209568	pControl	2	mutant	m0300
0.133681	pControl	2	mutant	m0301
0.157059	pControl	2	mutant	m0302
0.170825	pControl	2	mutant	m0303
0.185538	pControl	2	mutant	m0304
0.0650872	pControl	2	mutant	m0305
0.165647	pControl	2	mutant	m0306
0.190124	pControl	2	mutant	m0307
0.237656	pControl	2	mutant	m0308
0.140905	pControl	2	mutant	m0309
0.21906	pControl	2	mutant	m0310
0.199259	pControl	2	mutant	m0311
0.030382	pControl	2	mutant	m0312
0.221431	pControl	2	mutant	m0313
0.1993	pControl	2	mutant	m0314
0.223636	pControl	2	mutant	m0315
0.147344	pControl	2	mutant	m0316
0.213149	pControl	2	mutant	m0317
0.184721	pControl	2	mutant	m0318
0.139959	pControl	2	mutant	m0319
0.105563	pControl	2	mutant	m0320
0.217131	pControl	2	mutant	m0321
0.184382	pControl	2	mutant	m0322
0.125742	pControl	2	mutant	m0323
0.185408	pControl	2	mutant	m0324
0.197588	pCYC1	1	control	ctrl001
0.194609	pCYC1	1	control	ctrl002
0.209887	pCYC1	1	control	ctrl003
0.180579	pCYC1	1	control	ctrl004
0.198468	pCYC1	1	control	ctrl005
0.196149	pCYC1	1	control	ctrl006
0.177257	pCYC1	1	control	ctrl007
0.19337	pCYC1	1	control	ctrl008
0.187151	pCYC1	1	control	ctrl009
0.190563	pCYC1	1	control	ctrl010
0.197341	pCYC1	1	control	ctrl011
0.187912	pCYC1	1	control	ctrl012
0.204634	pCYC1	1	control	ctrl013
0.209761	pCYC1	1	control	ctrl014
0.219911	pCYC1	1	control	ctrl015
0.207936	pCYC1	1	control	ctrl016
0.215769	pCYC1	1	control	ctrl017
0.187152	pCYC1	1	control	ctrl018
0.18019	pCYC1	1	control	ctrl019
0.183757	pCYC1	1	control	ctrl020
0.198733	pCYC1	1	control	ctrl021
0.204083	pCYC1	1	control	ctrl022
0.208245	pCYC1	1	control	ctrl023
0.204813	pCYC1	1	control	ctrl024
0.203983	pCYC1	1	control	ctrl025
0.197993	pCYC1	1	control	ctrl026
0.219058	pCYC1	1	control	ctrl027
0.217956	pCYC1	1	control	ctrl028
0.211264	pCYC1	1	control	ctrl029
0.20951	pCYC1	1	control	ctrl030
0.213733	pCYC1	1	control	ctrl031
0.198966	pCYC1	1	control	ctrl032
0.219224	pCYC1	1	control	ctrl033
0.208269	pCYC1	1	control	ctrl034
0.205618	pCYC1	1	control	ctrl035
0.191207	pCYC1	1	control	ctrl036
0.213929	pCYC1	1	control	ctrl037
0.204915	pCYC1	1	control	ctrl038
0.206203	pCYC1	1	control	ctrl039
0.218621	pCYC1	1	control	ctrl040
0.193973	pCYC1	1	control	ctrl041
0.198642	pCYC1	1	control	ctrl042
0.193611	pCYC1	1	control	ctrl043
0.191965	pCYC1	1	control	ctrl044
0.189812	pCYC1	1	control	ctrl045
0.207185	pCYC1	1	control	ctrl046
0.204902	pCYC1	1	control	ctrl047
0.217698	pCYC1	1	control	ctrl048
0.203703	pCYC1	1	control	ctrl049
0.208153	pCYC1	1	control	ctrl050
0.21902	pCYC1	1	control	ctrl051
0.217771	pCYC1	1	control	ctrl052
0.192772	pCYC1	1	control	ctrl053
0.221434	pCYC1	1	control	ctrl054
0.216968	pCYC1	1	control	ctrl055
0.199139	pCYC1	1	control	ctrl056
0.218946	pCYC1	1	control	ctrl057
0.207734	pCYC1	1	control	ctrl058
0.217737	pCYC1	1	control	ctrl059
0.20903	pCYC1	1	control	ctrl060
0.205612	pCYC1	1	control	ctrl061
0.208304	pCYC1	1	control	ctrl062
0.217994	pCYC1	1	control	ctrl063
0.212917	pCYC1	1	control	ctrl064
0.211297	pCYC1	1	control	ctrl065
0.211478	pCYC1	1	control	ctrl066
0.210349	pCYC1	2	control	ctrl001
0.212834	pCYC1	2	control	ctrl002
0.21305	pCYC1	2	control	ctrl003
0.204537	pCYC1	2	control	ctrl004
0.214072	pCYC1	2	control	ctrl005
0.197386	pCYC1	2	control	ctrl006
0.211573	pCYC1	2	control	ctrl007
0.222325	pCYC1	2	control	ctrl008
0.218853	pCYC1	2	control	ctrl009
0.195662	pCYC1	2	control	ctrl010
0.196204	pCYC1	2	control	ctrl011
0.212265	pCYC1	2	control	ctrl012
0.203577	pCYC1	2	control	ctrl013
0.207157	pCYC1	2	control	ctrl014
0.206028	pCYC1	2	control	ctrl015
0.194271	pCYC1	2	control	ctrl016
0.212843	pCYC1	2	control	ctrl017
0.203205	pCYC1	2	control	ctrl018
0.214567	pCYC1	2	control	ctrl019
0.206586	pCYC1	2	control	ctrl020
0.201602	pCYC1	2	control	ctrl021
0.214437	pCYC1	2	control	ctrl022
0.211443	pCYC1	2	control	ctrl023
0.21802	pCYC1	2	control	ctrl024
0.210126	pCYC1	2	control	ctrl025
0.185154	pCYC1	2	control	ctrl026
0.222766	pCYC1	2	control	ctrl027
0.213367	pCYC1	2	control	ctrl028
0.220724	pCYC1	2	control	ctrl029
0.195509	pCYC1	2	control	ctrl030
0.195578	pCYC1	2	control	ctrl031
0.202411	pCYC1	2	control	ctrl032
0.216019	pCYC1	2	control	ctrl033
0.191136	pCYC1	2	control	ctrl034
0.190173	pCYC1	2	control	ctrl035
0.175384	pCYC1	2	control	ctrl036
0.206422	pCYC1	2	control	ctrl037
0.210513	pCYC1	2	control	ctrl038
0.228291	pCYC1	2	control	ctrl039
0.214595	pCYC1	2	control	ctrl040
0.22366	pCYC1	2	control	ctrl041
0.219775	pCYC1	2	control	ctrl042
0.191827	pCYC1	2	control	ctrl043
0.186947	pCYC1	2	control	ctrl044
0.196865	pCYC1	2	control	ctrl045
0.172284	pCYC1	2	control	ctrl046
0.183547	pCYC1	2	control	ctrl047
0.174258	pCYC1	2	control	ctrl048
0.189034	pCYC1	2	control	ctrl049
0.180695	pCYC1	2	control	ctrl050
0.194334	pCYC1	2	control	ctrl051
0.193032	pCYC1	2	control	ctrl052
0.202476	pCYC1	2	control	ctrl053
0.196426	pCYC1	2	control	ctrl054
0.199448	pCYC1	2	control	ctrl055
0.213856	pCYC1	2	control	ctrl056
0.204517	pCYC1	2	control	ctrl057
0.215982	pCYC1	2	control	ctrl058
0.21496	pCYC1	2	control	ctrl059
NA	pCYC1	2	control	ctrl060
0.216405	pCYC1	2	control	ctrl061
0.207961	pCYC1	2	control	ctrl062
0.212245	pCYC1	2	control	ctrl063
0.204206	pCYC1	2	control	ctrl064
0.200963	pCYC1	2	control	ctrl065
0.199654	pCYC1	2	control	ctrl066
0.195132	pControl	1	control	ctrl001
0.209468	pControl	1	control	ctrl002
0.216602	pControl	1	control	ctrl003
0.2	pControl	1	control	ctrl004
0.213345	pControl	1	control	ctrl005
0.199378	pControl	1	control	ctrl006
0.193689	pControl	1	control	ctrl007
0.196254	pControl	1	control	ctrl008
0.207087	pControl	1	control	ctrl009
0.199822	pControl	1	control	ctrl010
0.201718	pControl	1	control	ctrl011
0.194888	pControl	1	control	ctrl012
0.208827	pControl	1	control	ctrl013
0.209403	pControl	1	control	ctrl014
0.215378	pControl	1	control	ctrl015
0.201236	pControl	1	control	ctrl016
0.20018	pControl	1	control	ctrl017
0.167436	pControl	1	control	ctrl018
0.190794	pControl	1	control	ctrl019
0.188498	pControl	1	control	ctrl020
0.198659	pControl	1	control	ctrl021
0.193894	pControl	1	control	ctrl022
0.198471	pControl	1	control	ctrl023
0.193731	pControl	1	control	ctrl024
0.218722	pControl	1	control	ctrl025
0.209657	pControl	1	control	ctrl026
0.21578	pControl	1	control	ctrl027
0.212004	pControl	1	control	ctrl028
0.212153	pControl	1	control	ctrl029
0.207033	pControl	1	control	ctrl030
0.221944	pControl	1	control	ctrl031
0.209076	pControl	1	control	ctrl032
0.215836	pControl	1	control	ctrl033
0.200911	pControl	1	control	ctrl034
0.207441	pControl	1	control	ctrl035
0.191057	pControl	1	control	ctrl036
0.218891	pControl	1	control	ctrl037
0.22262	pControl	1	control	ctrl038
0.220727	pControl	1	control	ctrl039
0.213131	pControl	1	control	ctrl040
0.208635	pControl	1	control	ctrl041
0.198807	pControl	1	control	ctrl042
0.201138	pControl	1	control	ctrl043
0.199903	pControl	1	control	ctrl044
0.194621	pControl	1	control	ctrl045
0.183288	pControl	1	control	ctrl046
0.21387	pControl	1	control	ctrl047
0.191052	pControl	1	control	ctrl048
0.211446	pControl	1	control	ctrl049
0.205725	pControl	1	control	ctrl050
0.203784	pControl	1	control	ctrl051
0.208128	pControl	1	control	ctrl052
0.205068	pControl	1	control	ctrl053
0.204183	pControl	1	control	ctrl054
0.209622	pControl	1	control	ctrl055
0.191205	pControl	1	control	ctrl056
0.203026	pControl	1	control	ctrl057
0.187879	pControl	1	control	ctrl058
0.195408	pControl	1	control	ctrl059
0.178613	pControl	1	control	ctrl060
0.196397	pControl	1	control	ctrl061
0.215676	pControl	1	control	ctrl062
0.207762	pControl	1	control	ctrl063
0.209641	pControl	1	control	ctrl064
0.2129	pControl	1	control	ctrl065
0.21782	pControl	1	control	ctrl066
0.192478	pControl	2	control	ctrl001
0.200251	pControl	2	control	ctrl002
0.218935	pControl	2	control	ctrl003
0.210307	pControl	2	control	ctrl004
0.21369	pControl	2	control	ctrl005
0.209532	pControl	2	control	ctrl006
0.209187	pControl	2	control	ctrl007
0.210135	pControl	2	control	ctrl008
0.216836	pControl	2	control	ctrl009
0.204891	pControl	2	control	ctrl010
0.200526	pControl	2	control	ctrl011
0.214168	pControl	2	control	ctrl012
0.193284	pControl	2	control	ctrl013
0.200361	pControl	2	control	ctrl014
0.206167	pControl	2	control	ctrl015
0.191779	pControl	2	control	ctrl016
0.196504	pControl	2	control	ctrl017
0.200564	pControl	2	control	ctrl018
0.205513	pControl	2	control	ctrl019
0.212106	pControl	2	control	ctrl020
0.213179	pControl	2	control	ctrl021
0.21513	pControl	2	control	ctrl022
0.203485	pControl	2	control	ctrl023
0.206871	pControl	2	control	ctrl024
0.209346	pControl	2	control	ctrl025
0.215659	pControl	2	control	ctrl026
0.209153	pControl	2	control	ctrl027
0.208064	pControl	2	control	ctrl028
0.197801	pControl	2	control	ctrl029
0.199107	pControl	2	control	ctrl030
0.195687	pControl	2	control	ctrl031
0.204334	pControl	2	control	ctrl032
0.200135	pControl	2	control	ctrl033
0.185915	pControl	2	control	ctrl034
0.201906	pControl	2	control	ctrl035
0.193083	pControl	2	control	ctrl036
0.19118	pControl	2	control	ctrl037
0.196294	pControl	2	control	ctrl038
0.19682	pControl	2	control	ctrl039
0.196797	pControl	2	control	ctrl040
0.208427	pControl	2	control	ctrl041
0.204517	pControl	2	control	ctrl042
0.18885	pControl	2	control	ctrl043
0.192206	pControl	2	control	ctrl044
0.192941	pControl	2	control	ctrl045
0.193382	pControl	2	control	ctrl046
0.206774	pControl	2	control	ctrl047
0.198023	pControl	2	control	ctrl048
0.184128	pControl	2	control	ctrl049
0.188502	pControl	2	control	ctrl050
0.192855	pControl	2	control	ctrl051
0.194864	pControl	2	control	ctrl052
0.200448	pControl	2	control	ctrl053
0.215586	pControl	2	control	ctrl054
0.196397	pControl	2	control	ctrl055
0.215676	pControl	2	control	ctrl056
0.207762	pControl	2	control	ctrl057
0.209641	pControl	2	control	ctrl058
0.2129	pControl	2	control	ctrl059
0.21782	pControl	2	control	ctrl060
0.221081	pControl	2	control	ctrl061
0.19997	pControl	2	control	ctrl062
0.213075	pControl	2	control	ctrl063
0.2008	pControl	2	control	ctrl064
0.210557	pControl	2	control	ctrl065
0.203918	pControl	2	control	ctrl066

[truncated: 2 more sheets: fig8b graph, fig8c]
